# Supplementary material for: Pan-cancer Analysis Reveals m6A Variation and Cell-specific Regulatory Network in Different Cancer Types
Source: Genomics Proteomics Bioinformatics. 2024 Jul 5;22(4):qzae052. doi: 10.1093/gpbjnl/qzae052 (PMC11514823; doi:10.1093/gpbjnl/qzae052)
Supplement: qzae052_Supplementary_Data [file qzae052_supplementary_data.zip]

Archive with 13 entries (13 files):
- Supplement Table 3.xlsx
- Supplementary Figure 1.pdf
- Supplementary Figure 2.pdf
- Supplementary Figure 3.pdf
- Supplementary Figure 4.pdf
- Supplementary Figure 5.pdf
- Supplementary Figure 6.pdf
- Supplementary Figure 7.pdf
- Supplementary Figure 8.pdf
- Supplementary Figure 9.pdf
- supplementary material captions.docx
- Supplement Table 1.xlsx
- Supplement Table 2.xlsx
