# Supplementary material for: Pan-cancer Analysis Reveals m6A Variation and Cell-specific Regulatory Network in Different Cancer Types
Source: Genomics Proteomics Bioinformatics. 2024 Jul 5;22(4):qzae052. doi: 10.1093/gpbjnl/qzae052 (PMC11514823; doi:10.1093/gpbjnl/qzae052)
Supplement: qzae052_Supplementary_Data [file qzae052_supplementary_data.zip › Supplement Table 3.xlsx]

## Sheet: gene_for_express1003
Table S3 m6A-express result delineates cancer specific genes that are regulated by m6A in distinct cancer types, alongside their expression levels across diverse samples
Gene_ID	m6A-reg-exp gene in distinct cancer types	Endometrial cancer specific m6A-reg-exp gene expression level										Colon cancer specific m6A-reg-exp gene expression level																				Glioma specific m6A-reg-exp gene expression level						Leukemia specific m6A-reg-exp gene expression level				Liver cancer specific m6A-reg-exp gene expression level
		SRR5194781	SRR5194785	SRR5194789	SRR5194791	SRR5194795	SRR5194779	SRR5194783	SRR5194787	SRR5194793	SRR5194797	SRR14930904	SRR14930905	SRR14930906	SRR14930907	SRR14930908	SRR14930909	SRR14930910	SRR14930911	SRR14930912	SRR14930913	SRR14930914	SRR14930915	SRR14930916	SRR14930917	SRR14930918	SRR14930919	SRR14930920	SRR14930921	SRR14930922	SRR14930923	SRR12518107	SRR12518109	SRR12518111	SRR12518113	SRR12518115	SRR12518117	SRR3066066	SRR3066068	PBMC	PBMC	SRR7965968	SRR7965976	SRR7965988	SRR7965992	SRR7965970	SRR7965974	SRR7965978	SRR7965994
ENSG00000173641	Endometrial cancer specific m6A-reg-exp gene	1.36868	0.468767	0.955701	0	0.783986	16.0818	4.7275	34.0462	0	73.4312	0.30766	0.820488	0.418789	14.3144	2.84528	3.91694	11.1097	9.66418	13.3352	2.88623	1.51779	8.089	0.741578	10.9742	32.9406	31.7044	15.9759	52.8612	256.992	170.239	9.03237	0.454088	0.871359	92.4175	0.512249	144.164	0.852608	1.67389	0	0	0.13585	2.15541	0	0.403572	0	0	0.568168	0.31236
ENSG00000162552	Endometrial cancer specific m6A-reg-exp gene	0.672427	0.143284	0.650426	0	1.39492	6.0213	0.982294	5.69781	0	10.3726	1.71663	1.24517	10.1202	4.33659	3.79376	1.77994	3.56218	1.84649	2.46022	6.38611	4.21587	2.19567	2.92524	3.46775	2.94854	5.80663	4.04009	1.68729	2.49595	3.50762	5.79216	3.28578	1.31406	3.07522	5.77202	2.97274	1.77794	1.16653	2.35191	4.26378	0	0.670524	0.066662	0.095289	0.214588	0	0.599294	0.732903
ENSG00000253304	Endometrial cancer specific m6A-reg-exp gene	0	0.698876	1.90473	11.0458	0.736832	11.8435	2.11004	24.7545	0	72.746	0.428521	0.744149	1.25973	2.19771	0.773474	0.956746	1.72618	1.37081	2.55991	1.59554	0.800185	1.35723	0.409765	2.05089	4.91525	7.9353	0.528609	0.959114	2.53614	6.10712	1.51978	0.117018	1.35797	2.42894	1.4313	1.44845	0.170135	0.166176	0.273563	0.730765	3.22152	1.07613	0.506809	0.713458	0.633694	0	1.93118	1.62317
ENSG00000084636	Endometrial cancer specific m6A-reg-exp gene	1.9084	1.8187	11.4668	0	28.65	50.8684	6.64942	115.383	0	134.235	21.7085	12.1753	85.6583	23.4781	14.0788	32.0961	37.6174	97.9127	81.9639	123.089	31.8851	20.6293	11.2926	23.288	32.8325	57.4691	38.8162	61.9433	61.8008	51.518	107.591	143.523	165.111	54.2769	86.7336	43.0994	0	0	0.015438	0	0.537265	13.5145	0.186358	0	0	0.493574	9.95014	8.13051
ENSG00000162520	Endometrial cancer specific m6A-reg-exp gene	0.147066	0.165416	0.282415	0	0.353426	1.9069	0.434118	3.77963	0.049795	2.28743	0.223839	0.980032	2.66302	2.89531	1.74582	1.64575	3.18442	2.61777	3.43284	1.9446	1.35374	2.31262	2.35951	3.05344	4.71484	1.48448	2.60335	6.06289	23.7235	12.2599	2.68992	2.63529	1.26744	7.36191	2.50194	13.19	0.395371	0.208082	0.196814	0.332481	0.088024	0.137086	0.176259	0	0	0	0.103063	0
ENSG00000169218	Endometrial cancer specific m6A-reg-exp gene	0.143243	0.074428	0	2.27993	1.00913	13.2791	1.47979	20.2737	0.212057	44.1083	0	0.025476	0.201042	0.312564	0.243535	0.091639	0.237633	0.440782	0.218104	1.0389	0.403832	0.112347	0.403471	0.210069	1.04601	0.500622	0.659367	0.455849	1.50991	1.04346	0	0	0.164359	0.464925	0	1.60466	0	0	0	0	0	0	0	0	0	0	0	0
ENSG00000163909	Endometrial cancer specific m6A-reg-exp gene	3.18273	3.05187	9.00896	6.76977	2.81778	31.0731	7.28496	37.7463	0.042785	54.0778	7.60326	4.62244	9.64267	6.11543	8.77223	7.76827	12.3628	28.461	15.7443	30.9159	1.59543	2.91066	1.96244	4.89177	4.74793	12.2036	4.24246	12.7527	20.3607	19.5624	2.96514	0.401353	0.818244	9.53339	1.59741	7.53064	0.482768	0.41984	0.080198	0	0.730235	8.75882	0.548223	0.901901	0.125311	0.205775	6.44196	1.4585
ENSG00000162367	Endometrial cancer specific m6A-reg-exp gene	0.10349	0.128542	0.051052	0	0.352801	3.50038	0.760179	3.36238	0	4.42581	0.971947	1.13451	2.30925	1.56255	1.36621	1.2886	1.58008	1.25961	2.25278	1.26943	2.96899	0.965294	0.822337	1.49045	1.8702	2.0955	1.77303	3.62173	2.66628	4.55762	0	0.592313	0.288272	0.717104	0.330271	0.862629	0	0	10.3355	12.8527	0.606321	1.75813	0.597171	0.504383	0.83565	0.273286	2.37656	1.06076
ENSG00000171517	Endometrial cancer specific m6A-reg-exp gene	0.997255	0.182884	38.2671	0	0.226104	2.71168	3.43648	3.18158	0	1.22414	1.50031	0.520944	0.165919	0.545018	0.881046	0.844422	0.228093	0.132961	0.41702	0	0.147432	0.360357	0.613416	0.565201	1.08918	0.52514	0.694618	0.242445	0.521651	0.229963	10.3893	9.28005	20.8298	4.51289	8.0192	3.74927	8.77314	10.7816	0.212552	0.546488	0	3.22229	0	0	0.218019	0.036787	0	0.128127
ENSG00000134222	Endometrial cancer specific m6A-reg-exp gene	9.93412	7.92844	4.34638	0	2.02168	4.59847	2.32566	2.55209	0	3.83927	7.52506	3.43736	6.12754	2.15089	10.3478	17.1601	13.5562	9.20918	7.37042	6.94002	3.03917	1.97597	2.3116	3.81085	2.72779	2.12169	2.59906	2.5676	6.04385	4.89592	6.03908	0.303608	3.72378	3.30161	6.56075	0.092359	19.7423	26.4468	4.02067	6.89924	2.95492	1.86606	1.06891	3.54163	0.637476	0	1.89119	0.930695
ENSG00000171385	Endometrial cancer specific m6A-reg-exp gene	0.473952	0.077259	0.149126	1.31925	0.392818	5.02639	2.76626	6.09811	0.377354	4.2178	0.557742	3.62329	2.04634	5.48183	4.37146	1.5311	2.897	1.33878	2.25818	1.28489	3.17453	7.0915	1.80277	9.47983	9.55988	6.16246	4.42244	4.16862	19.9166	12.1408	3.38917	6.01648	2.91364	2.55681	8.37974	2.3694	0.037904	0	0.227816	1.05251	0.314203	0.119914	6.91273	5.01592	6.583	4.19359	6.30423	6.08843
ENSG00000143603	Endometrial cancer specific m6A-reg-exp gene	0.661104	0.142229	2.73366	1.30433	0.645522	4.71337	1.43063	2.6188	0	12.9642	0.470729	0.91053	0.867963	4.87758	1.15445	1.61206	1.86729	1.46869	2.32368	1.96925	1.47479	2.67562	2.6812	5.2858	8.70376	9.91427	10.2125	17.2629	16.3458	13.8295	1.59427	0.85599	0.583185	4.7937	0.708602	5.42166	0.006743	0	0.027527	0.020695	0.599381	0.921348	0.434566	0.462849	0.111887	0.042675	0.341115	0.04999
ENSG00000158859	Endometrial cancer specific m6A-reg-exp gene	2.48811	6.02657	1.55734	24.3339	4.09378	24.7019	24.367	15.2011	58.3765	15.7717	13.1231	4.34988	26.2652	5.37585	10.5009	11.7226	24.3988	22.0825	16.3896	10.9635	1.44544	5.75001	3.50595	2.13001	2.64329	29.7395	5.36172	12.1088	7.58695	14.0224	7.22655	1.541	2.65788	83.3105	2.88142	8.29626	0.584217	0.353053	0.068986	0.135098	1.49909	3.13197	0.366116	2.48366	0.626182	0.349468	1.61269	1.78819
ENSG00000152092	Endometrial cancer specific m6A-reg-exp gene	0.609644	0	1.99543	0	0.086598	2.96572	4.31066	3.65393	0	2.93259	0	0.067327	0	0.874385	0.056428	0	0.125133	0	0.047874	0.076116	0.336879	0.124279	0.021922	0.694922	0.774126	1.03541	0.914403	1.45366	0.822912	0.817932	0.063808	0.023055	3.14936	0.486968	0	0.230755	0	0	0	0	0.112788	0.141367	0	0.042422	0	0	0	0.150201
ENSG00000120341	Endometrial cancer specific m6A-reg-exp gene	20.4987	5.58232	1.5198	0	0.110054	3.48848	0.31846	2.8447	0	6.18715	1.54263	11.8126	2.83066	3.04494	5.6129	15.6981	40.7574	9.11664	11.7108	2.72362	69.92	4.01883	4.44513	5.07663	4.28889	1.93252	5.1923	3.13272	3.90902	4.64139	2.01578	0.386734	1.25225	2.9908	0.360318	0.836747	0.669905	4.685	0.07522	0.099605	23.2689	51.9872	21.7701	31.2268	6.62917	13.4904	41.0937	0.982034
ENSG00000163431	Endometrial cancer specific m6A-reg-exp gene	2.30928	1.18226	2.6357	21.1736	11.4241	103.02	18.4545	194.267	5.00074	315.44	3.19171	9.63266	4.68192	116.159	7.80688	14.1627	24.2283	15.0982	37.8488	20.17	18.5538	97.0874	9.11304	107.677	211.497	213.491	170.684	391.122	452.424	305.15	1.65847	0.844055	0.89062	20.7294	1.88987	28.6764	0.052858	0.109103	0	0	5.91167	4.68546	0.838621	0.580939	0	0.10655	5.99503	0.915189
ENSG00000143816	Endometrial cancer specific m6A-reg-exp gene	0.30891	0.17763	2.28301	2.17047	1.00852	4.23569	2.05236	2.23272	0	23.6469	0.17476	0.604735	2.11248	3.03515	0.334128	1.23128	0.97045	0.297596	1.42682	2.0122	0.684439	4.05196	0.288697	1.89953	5.49488	5.45663	3.48307	4.91267	8.33584	8.74662	5.18435	3.21012	0.79606	4.45115	1.78601	3.20789	0	0.053489	0	0	0	0.123024	0.066045	0	0	0	0.379813	0.162974
ENSG00000116962	Endometrial cancer specific m6A-reg-exp gene	4.6971	7.65836	16.7899	4.06875	2.96082	45.1617	18.2689	116.221	7.45341	13.4483	19.6993	20.9416	65.4667	33.475	40.95	11.8164	28.9682	35.3794	40.7062	22.2075	13.1412	42.0489	19.183	22.3037	60.2745	61.7771	26.3364	86.8052	99.3207	194.785	4.77829	5.81544	16.5546	21.9752	8.86408	11.1028	10.2783	6.75721	9.00872	6.64151	9.77379	35.2423	13.0327	17.0308	11.346	1.93775	46.5107	18.1803
ENSG00000163171	Endometrial cancer specific m6A-reg-exp gene	8.12067	5.35838	4.9034	11.1829	5.26494	42.5222	16.9445	97.2026	6.24606	82.1982	8.66413	27.5337	17.4257	17.9966	14.9813	16.6896	10.3162	12.0877	26.2588	17.7358	13.3523	28.7091	14.7179	18.7096	33.2501	54.4624	26.9038	50.7952	63.4163	49.2816	0.821759	38.0804	24.2029	14.8169	25.5532	13.83	71.7586	68.0565	59.7678	44.7949	3.41883	5.6039	2.78634	2.52081	3.48331	1.21053	6.31513	5.73406
ENSG00000138061	Endometrial cancer specific m6A-reg-exp gene	0.335495	0.150573	1.38468	4.89575	3.69566	17.2997	6.25274	26.2977	7.22064	24.5257	4.70449	3.47194	3.3352	2.42459	6.39891	3.54093	3.68198	31.1235	39.8862	14.0485	5.6296	4.18678	1.42435	1.75946	3.01808	4.92058	3.65607	9.25948	4.44315	11.9875	3.17909	6.11059	11.1699	11.6771	13.9759	7.65918	50.9991	36.3362	10.9849	13.6801	1.36136	4.58763	5.69095	0.680856	2.10048	1.3636	4.09326	2.86501
ENSG00000115380	Endometrial cancer specific m6A-reg-exp gene	4.2314	0.708596	3.90956	0	1.91388	37.2531	15.6507	42.8299	0	125.596	3.00788	10.8963	15.9183	13.3409	10.7276	14.2589	20.2779	32.9289	53.5169	24.1878	10.6182	15.0404	6.72769	7.65196	17.2853	27.3584	20.8089	33.1756	33.6577	45.1999	2.97837	17.92	16.811	49.2363	22.9858	37.9494	0.138853	0.283365	0	0	0.136917	16.8606	3.6685	0.125875	2.56009	0.591015	13.6133	2.7602
ENSG00000144218	Endometrial cancer specific m6A-reg-exp gene	2.23468	0.248024	31.8743	1.93092	2.28961	23.1749	3.4559	38.2691	0	5.53363	0.384185	16.0056	0.271832	23.7182	6.33907	0.231919	5.05376	0.49208	7.69314	6.31287	15.7697	23.2107	10.5668	21.7381	24.5976	49.7121	40.6794	55.0143	41.5373	32.5935	0.375959	0.71333	0.175415	6.12895	1.10125	5.15894	53.1733	46.6283	73.1658	59.7741	0.038909	19.739	0.080033	4.48371	0.289784	0.214219	1.13968	2.4001
ENSG00000170500	Endometrial cancer specific m6A-reg-exp gene	6.33508	1.27227	2.47917	8.51901	0.19877	47.4846	7.3418	37.8696	7.42931	30.8171	0.042121	0.426121	0.027442	3.40022	0.233105	0.552744	0.768126	0.369437	1.61555	0.510606	0.761629	3.01004	0.336879	3.06203	5.32862	8.10993	5.50964	10.6355	8.11573	6.97566	0.266833	0.036047	1.20553	3.29044	0.018093	4.82494	0.014582	0.014191	0	0.093081	0.010666	2.39071	0.028186	0.98423	0.031982	0.317008	0.913582	0.503962
ENSG00000072163	Endometrial cancer specific m6A-reg-exp gene	5.24082	2.15383	0.663593	1.77145	12.1207	53.594	9.97412	74.1484	0.022861	98.8232	3.95503	4.89893	6.87108	59.7327	9.53762	9.81732	13.7194	17.8627	12.2242	12.9736	9.86872	22.2179	4.61957	47.5446	80.1703	95.3822	54.4326	120.496	184.769	122.73	2.22366	1.73316	3.82119	17.3236	5.87106	12.4078	0	0.106595	1.43573	0.393168	2.54847	45.9579	24.681	7.33623	2.05334	4.06405	17.6979	23.1399
ENSG00000177519	Endometrial cancer specific m6A-reg-exp gene	0.217049	0.050124	0	0	1.29144	5.28323	0.763328	6.62015	0	61.2478	2.21249	0	0	0.573593	0	0.187135	0.177727	0	0.092169	1.46192	0.121222	3.59592	0	0.664552	2.18716	1.90055	1.18127	1.56438	1.14404	2.54416	6.13753	0	0.221006	2.02926	0.097129	0	0	0	0.077471	0	0	0	0	0	0	0	0	0
ENSG00000168497	Endometrial cancer specific m6A-reg-exp gene	0.945237	0.233879	1.36544	5.40225	2.24529	28.7182	5.65891	44.7368	0.314138	42.7469	1.43346	10.4729	5.37371	21.2554	9.589	4.38881	3.42048	6.59989	8.61847	5.02386	13.1575	15.1563	7.64257	18.3961	38.0572	38.7796	20.8855	66.1511	29.266	47.6987	0.86854	0.97316	0.774015	23.761	3.3208	31.6068	0	0	156.754	155.285	35.5409	13.9979	4.53408	2.8185	15.2949	6.47786	28.0621	8.86863
ENSG00000115461	Endometrial cancer specific m6A-reg-exp gene	22.7078	22.0748	24.1274	41.6469	14.565	136.316	40.5096	387.779	39.2043	318.797	126.176	61.7457	212.716	186.336	103.4	84.8104	248.683	393.991	211.208	190.059	47.5293	84.9635	61.9823	101.473	199.188	328.418	154.645	351.68	182.54	335.676	79.66	6255.14	3293.66	268.762	5233.9	477.885	0.089219	0.034337	0	0	10.8207	25.7072	3.62657	1.92835	4.72571	4.0054	18.789	8.44074
ENSG00000079308	Endometrial cancer specific m6A-reg-exp gene	36.3598	16.1751	20.3831	69.8545	8.19945	185.623	50.9418	296.335	20.3771	167.242	50.5554	37.0039	72.9259	308.653	73.0634	72.1257	137.187	139.709	206.332	115.082	62.2118	175.86	29.2735	249.382	653.623	534.478	475.085	949.953	1416.47	901.473	60.1375	60.0188	40.9375	137.825	42.2007	117.202	12.3477	69.3161	12.9937	10.1829	19.9645	28.5262	9.33708	12.0742	4.63511	10.9568	20.2575	16.6611
ENSG00000175084	Endometrial cancer specific m6A-reg-exp gene	3.00686	1.73486	2.31444	158.119	39.1155	347.604	153.196	820.916	174.805	1805.65	7.55871	14.9894	4.53571	633.677	15.2501	87.4847	114.152	61.7139	203.316	32.0314	54.9094	532.958	18.6569	609.88	2235.12	1009	1122.64	2896.77	8204.85	4551.08	105.929	11.6523	10.7703	1336.46	11.5873	1826.24	1.64568	0.380158	0.623791	0.571368	0.249097	1.23013	0	0	0	0	3.81289	0.407397
ENSG00000169047	Endometrial cancer specific m6A-reg-exp gene	3.61178	6.67162	10.9097	6.87274	3.19563	41.7943	12.6256	55.6522	15.4978	29.0629	11.7779	27.0314	20.7626	22.0471	29.5908	45.2916	20.9455	24.2545	21.4335	46.1233	25.8738	20.906	5.66077	20.1001	18.0011	33.9483	22.7866	21.0083	15.9291	23.4441	4.2663	74.3984	23.2038	11.7477	70.8144	21.7344	0	0	5.40759	2.12649	22.8711	26.8168	9.87279	14.502	7.513	6.1655	8.44823	7.90475
ENSG00000081052	Endometrial cancer specific m6A-reg-exp gene	0.11359	0	0.144907	0	3.50378	0.753785	0.108549	2.66839	0	1.04703	0.204127	2.03239	2.66312	2.56151	1.07418	1.01311	1.32694	0.406103	2.41345	2.3864	0.810205	2.09496	1.83556	1.97944	2.05106	4.21893	3.27544	2.42124	1.49247	4.63398	0.674091	3.09939	0.512063	6.44578	1.69448	8.45312	0.197417	0.212579	1.38006	2.60278	0.056123	0.484427	0.490393	0.215538	0.237433	0	1.31902	0.843663
ENSG00000153823	Endometrial cancer specific m6A-reg-exp gene	0.150235	0.454578	0.248023	0	0.77079	5.18459	1.83096	13.1755	0	24.0947	3.24118	32.5857	20.2361	24.1131	7.26294	20.8128	12.0075	3.92161	11.4867	19.3164	22.6914	32.2694	6.21881	19.6379	31.3279	42.3231	35.1029	36.3348	21.7177	22.0722	3.32163	34.6057	3.44732	6.93615	26.5821	5.1734	0	0	13.4998	6.54675	20.2784	51.0856	7.37611	12.8171	9.47437	9.11913	18.0962	15.7651
ENSG00000132321	Endometrial cancer specific m6A-reg-exp gene	0.174744	0.111709	1.17209	0	0.458316	7.11451	1.20467	9.02317	0	2.72492	0.53854	0.105612	2.69152	0.097958	0.26665	1.06013	0.734317	2.55524	1.87356	1.15835	0.438771	0.154286	0.068559	0.041031	0.038974	0.291061	0.50125	0.445643	0.17223	0.76882	0.798903	13.2953	16.5323	0.607986	5.07483	2.84069	0	0	0.266091	0.496026	0	0.859676	0	0.114103	0.734584	0	1.14689	0.225252
ENSG00000144485	Endometrial cancer specific m6A-reg-exp gene	25.6316	12.0068	11.3283	0	1.48686	3.04978	5.60414	2.08566	19.133	7.21111	19.5064	5.44115	11.0375	3.09832	8.69789	2.20164	1.13546	18.0757	2.32227	11.3461	1.41998	2.26531	2.92602	2.27282	1.66703	1.46954	1.75934	0.524097	1.3357	2.42183	0.095098	0.719626	0.378431	6.5206	1.81662	4.92941	17.6248	18.8959	1.729	0.810209	3.54169	2.71433	3.78745	4.23869	0	0.459949	1.27866	0.407943
ENSG00000157087	Endometrial cancer specific m6A-reg-exp gene	0.351603	0.015697	1.09255	0	1.17686	0.999666	0.219118	4.5883	0	0.856801	0.032462	0.060899	0.065306	0.066762	0.074428	0.028885	0.044717	0.140041	0.187674	0.099526	0.194554	0.071817	0.053799	0.106252	0.179761	0.338487	0.180147	0.432156	0.141726	0.400455	0.46361	0.026279	0.086655	3.03654	0.177348	4.11363	0.0387	0.047077	0.106665	0	0.406386	35.4702	13.2907	16.4262	5.16879	5.94168	6.2979	8.13184
ENSG00000154764	Endometrial cancer specific m6A-reg-exp gene	0.490823	0.608136	3.25997	3.28936	9.65738	15.8364	10.4064	6.24271	0	5.65038	0	0	0	0	0.444377	0.077953	1.06575	0	0	0	0	0	0	0	0	0.037741	0	0	0	0	0	0	0.29641	0	0	0	0	0	1.03489	3.40674	0	0	0	0	0.113787	0.289762	0.330486	0.163545
ENSG00000178567	Endometrial cancer specific m6A-reg-exp gene	0.611784	0.300222	3.29281	5.39468	3.71936	14.2748	2.45411	15.029	1.60653	16.9638	10.9374	18.1601	4.45055	8.61247	9.40134	9.34079	9.7815	15.329	22.1672	14.8238	9.7659	17.309	9.60991	12.489	11.1957	25.9222	19.3201	25.5032	15.0939	17.3918	10.6832	29.3597	35.1327	12.7071	23.2635	28.3874	25.9744	21.6915	7.09694	11.4817	5.92366	8.93153	8.42645	5.53207	4.40385	5.23823	5.87423	4.27275
ENSG00000183873	Endometrial cancer specific m6A-reg-exp gene	0.327342	0.117381	0.71748	0	0.123154	2.32143	0.297931	2.30708	0	1.015	0	0.654969	0.048801	0.317896	0.455435	0.044345	0.105741	0.101957	0.612528	0.085147	0.061407	0.11888	0.056289	0.324203	0.636246	1.09606	1.09367	0.79888	1.29643	0.693029	1.01527	2.90144	0.214836	2.1336	0.322943	0.395801	0	0	0	0.151142	0.0189	0	0	0	0	0.222134	0	0.076618
ENSG00000168309	Endometrial cancer specific m6A-reg-exp gene	1.36835	0.223876	0.916597	3.0312	4.39059	34.6901	15.225	19.6874	0	76.7295	0.950808	8.2206	1.7487	9.7473	4.50646	1.07097	1.49388	1.46288	2.83719	4.4959	9.08783	14.8727	2.11319	9.17765	4.68323	6.8888	3.79028	16.1565	6.39305	23.7344	0.280068	0.043272	0.678485	13.647	1.24267	13.8842	0	0	0	0	2.5289	5.98899	1.66201	0.96488	1.92508	0.742524	4.42263	1.59927
ENSG00000163637	Endometrial cancer specific m6A-reg-exp gene	13.024	6.42523	12.9728	13.8264	1.22737	40.3455	16.0502	62.1487	2.32837	7.58686	20.66	8.55461	24.0897	24.7468	11.1919	10.9288	16.8664	21.9629	23.8578	15.7853	10.6894	18.6249	9.21393	21.556	47.4126	41.9378	33.6656	58.2782	69.7728	66.2124	5.55354	39.4556	15.2142	11.3605	33.279	15.4648	0.039072	0.057376	0.114599	0.5814	0.227062	10.9073	0.269218	2.62313	2.05588	1.02106	3.1212	2.70974
ENSG00000163638	Endometrial cancer specific m6A-reg-exp gene	8.50863	5.38338	17.644	5.78752	7.90208	104.429	51.0904	87.6092	0	14.6848	28.802	20.6337	52.7289	20.3072	46.7196	54.9192	39.3535	31.8609	43.3672	29.2597	7.85256	49.638	14.0497	13.4636	27.9326	52.2166	18.6493	56.6316	38.9357	100.169	9.14017	4.29006	12.1953	97.6242	6.13505	38.1257	0	0	0.004399	0	4.18393	10.889	0.123431	4.61718	0.866278	0.206843	9.73614	2.56796
ENSG00000206538	Endometrial cancer specific m6A-reg-exp gene	0.187406	0.136289	0.529957	1.85255	0.168186	4.28825	1.08309	11.6918	0	1.66255	3.22461	2.12459	10.068	4.34309	7.46997	25.1639	9.40459	8.02598	17.3558	7.86317	0.907759	4.31159	1.04046	3.45563	6.91695	12.3219	5.85563	10.8727	22.5626	28.7763	2.52822	1.90464	1.62741	9.03109	2.95793	5.90461	0	0	0	0	0.069417	0.270382	0.101365	0.036469	0	0.080375	0.300456	0.250128
ENSG00000168386	Endometrial cancer specific m6A-reg-exp gene	6.91857	9.96598	3.635	14.6733	4.64617	145.365	28.2051	115.83	0.020672	25.1333	26.636	29.5661	31.5693	13.9778	11.7986	37.1953	34.7916	27.7552	56.5638	21.6614	13.1235	25.507	10.1695	12.4493	16.6467	48.6216	18.1055	55.9719	72.3045	65.6353	13.3304	14.6968	24.3646	44.8968	21.1387	77.4285	3.96688	2.82619	7.12193	5.1531	9.76286	18.3005	1.94626	4.63776	6.41631	4.3215	30.8996	6.71106
ENSG00000091986	Endometrial cancer specific m6A-reg-exp gene	10.4706	11.7668	21.4701	8.234	17.2492	32.6179	26.4354	126.095	0.177254	207.942	5.75767	12.62	32.6453	30.7206	10.2441	20.806	27.5848	46.7336	59.3226	26.9648	8.55706	28.8877	9.74298	18.3788	29.0207	72.1775	33.5011	67.8264	74.4001	72.1156	4.17362	1.07147	6.89732	33.2342	6.20085	28.1369	0.052078	0.078368	0.494062	0.278762	0.228937	6.2094	0.650038	0.22514	0.885592	0.359044	13.1993	3.84269
ENSG00000121577	Endometrial cancer specific m6A-reg-exp gene	2.10658	0.073141	0.32034	0	1.61776	3.82773	3.47796	13.9874	0	8.92272	3.66349	4.26212	4.84798	25.328	1.63384	4.63675	7.14393	4.33175	4.16847	3.25405	3.78558	18.1901	1.33805	15.4866	36.5178	35.4416	17.9939	62.3406	38.4295	74.2447	1.8319	4.75249	1.99353	33.3535	2.56542	28.3269	1.1545	0.44005	4.53214	3.22583	0.480987	1.611	0.874382	0.200238	0.739867	0	2.90146	1.0622
ENSG00000173175	Endometrial cancer specific m6A-reg-exp gene	0.310396	0.021504	1.97872	0	3.67405	16.6679	2.04167	18.4634	0	21.5224	1.41823	2.87495	0.231202	13.575	3.45845	3.49394	4.29214	1.76356	6.13195	2.93492	7.62575	15.9792	3.48056	15.7263	27.1564	35.7499	23.9956	34.8642	51.836	43.713	1.81107	0.309575	1.61994	4.98445	0.507538	3.96573	0.137852	0.096745	0.020815	0.313168	0.036357	0.906639	0.158076	0.805582	0.307113	0.791292	2.35822	1.68311
ENSG00000065534	Endometrial cancer specific m6A-reg-exp gene	13.5825	9.84448	19.3673	47.0633	3.19122	203.198	83.625	393.832	8.39932	169.562	27.7044	54.0125	34.6358	346.493	63.8794	73.7686	86.1954	55.5469	86.4955	41.8502	87.9198	142.443	41.5954	217.181	389.793	374.57	346.096	486.56	857.983	592.633	8.19166	12.0364	15.1789	14.8662	10.9685	17.987	0.811095	0.907532	20.2787	17.7966	36.5393	48.3979	43.0481	5.49574	9.52774	9.68042	35.4157	33.4391
ENSG00000018408	Endometrial cancer specific m6A-reg-exp gene	23.3922	19.9403	17.5234	12.665	12.0897	89.5558	42.7923	77.7652	3.60154	22.1778	11.9385	10.5821	20.4305	15.8858	15.9185	36.5376	35.6169	32.5832	29.7617	32.4836	12.8054	18.1286	5.48188	25.2551	51.0279	60.1056	38.1013	90.5862	109.268	100.885	30.6792	112.447	256.719	43.3801	98.0091	38.3177	5.46143	5.58445	0.132358	0.751268	9.9976	7.3595	2.96998	6.93992	0.962843	2.3771	1.94726	6.99112
ENSG00000187068	Endometrial cancer specific m6A-reg-exp gene	0.185633	0.229475	0.122273	1.74082	0.130739	6.48101	1.4469	13.9769	0	4.47538	2.31224	8.85471	7.64394	13.4252	5.9513	2.09652	6.44944	2.31036	3.24666	12.2989	8.15848	11.7044	7.58886	13.4155	27.0328	19.2836	17.7723	27.7403	57.1702	36.229	5.63173	8.94035	1.06233	3.68896	7.77457	1.618	1.91054	1.45875	0.025373	0.096065	0.188476	0.330477	0.195547	0.250255	0.23831	0	0.457285	0.20058
ENSG00000127241	Endometrial cancer specific m6A-reg-exp gene	0.541646	0	0.532291	2.46146	1.7957	45.7057	8.22178	44.8213	0	164.088	0.268298	2.44405	8.10678	15.4186	2.43914	4.0221	2.03915	0.192366	2.49024	0.226896	2.79463	25.1431	0.332672	17.4331	33.3982	27.853	16.5748	32.9962	34.2002	35.2869	0.278148	0.194841	0.357363	5.10646	0.253774	3.90429	0	0	0	0	41.1431	28.3593	22.9851	20.905	24.158	19.366	62.2251	46.8687
ENSG00000180611	Endometrial cancer specific m6A-reg-exp gene	0.605868	0.885659	1.51313	1.50587	0.547193	4.40513	5.06168	8.27403	0	8.61595	2.97774	5.72874	8.01566	2.62228	4.51552	7.35309	5.26325	7.76795	3.86486	4.80118	13.8846	2.9341	2.69749	1.97751	2.46214	4.62815	2.93001	3.74717	7.63934	4.20814	5.98958	6.82739	5.23156	4.04942	5.04851	2.49953	0	0	2.32924	1.73435	0.315406	0.546921	0.345426	0.124274	0	0	0.746501	0.766288
ENSG00000189058	Endometrial cancer specific m6A-reg-exp gene	25.6045	0.472241	16.7102	44.1677	17.5582	67.1553	23.2064	285.902	0	526.559	5.94188	10.3202	3.31262	31.1926	59.5581	4.60623	28.5004	23.9437	172.241	129.859	6.60077	18.7121	11.1621	14.9452	25.7799	20.3827	40.8258	131.017	24.1578	83.8947	7.42007	2.78546	20.1443	385.046	7.46298	389.878	0	0	0	0	1.43558	1.4356	2.36388	0	0	0.221328	14.7281	6.79968
ENSG00000173040	Endometrial cancer specific m6A-reg-exp gene	0.14948	0.414238	2.05724	0	0.320509	3.78386	1.93324	5.48081	0	7.39808	0.809256	0.785681	2.0058	1.85158	0.968073	0.966756	2.5839	2.89802	3.4099	2.10037	1.18844	1.23509	0.603648	1.9936	2.5155	3.02711	2.92224	3.24716	3.81867	4.49134	4.65218	8.90373	9.02927	4.26698	4.98825	4.46704	0	0	0.820604	1.57326	0.499921	0	0	1.25936	0.388001	0	0.249264	0.428151
ENSG00000074211	Endometrial cancer specific m6A-reg-exp gene	8.94029	1.75232	20.5326	19.8292	0.717735	33.6067	13.3736	49.6287	0	5.66198	0.355413	0.1896	0.08352	0.690955	1.54803	0.405576	0.761565	3.82684	0.076386	0.54288	0.289209	0.261643	0.143206	0.531927	0.434027	0.927024	0.668804	4.72586	0.587683	0.464169	15.4619	0	0.245595	9.21738	0.186619	6.10774	0	0	0	0	0.035481	0	0.089161	0	0	0	0.270437	0.123696
ENSG00000169744	Endometrial cancer specific m6A-reg-exp gene	6.18011	4.78006	5.81291	12.9609	2.73136	65.2814	18.0165	59.3198	0	64.567	9.34939	6.497	15.0885	12.9203	18.13	20.2321	24.0959	22.1173	15.8806	13.1946	9.1145	5.43176	5.38715	8.46475	14.8783	21.469	17.4774	25.0329	11.7825	20.442	3.44654	9.57047	7.33754	28.5232	9.97693	31.0506	0	0	0.496191	1.02944	7.8217	16.0574	5.10983	6.07006	10.7254	1.23029	22.4792	6.25662
ENSG00000163297	Endometrial cancer specific m6A-reg-exp gene	8.90503	1.21745	1.96745	1.01144	1.28444	24.8291	13.67	57.3671	0.031079	45.8676	14.8792	23.233	26.1862	28.813	28.0462	44.7107	30.0812	34.9868	27.2411	28.0001	29.8057	31.6242	20.278	32.869	46.0042	66.8937	49.8717	67.4188	65.3789	61.5207	5.00094	10.2531	3.05929	10.4463	14.5774	9.96139	2.96604	8.02233	34.532	45.734	2.57387	7.21878	1.50873	2.52348	3.98425	1.45728	1.98291	4.27416
ENSG00000152583	Endometrial cancer specific m6A-reg-exp gene	19.7895	10.2197	23.5363	105.013	9.83579	507.923	122.281	1001.2	126.95	654.066	22.3194	29.0684	48.2904	76.7666	29.7229	34.0637	60.4255	50.5914	83.3502	106.074	43.712	120.1	26.1153	54.1749	97.5697	209.266	108.28	375.476	225.42	445.649	34.7432	717.934	78.5909	162.938	771.062	160.213	0.070583	0	0.160369	0	148.419	61.7153	10.1565	21.9994	12.988	1.22899	36.7201	4.39848
ENSG00000185477	Endometrial cancer specific m6A-reg-exp gene	2.10578	0.490628	4.49279	3.74077	0.815916	3.82844	6.5749	5.53432	3.9289	0.229885	9.7257	14.4875	21.4756	16.4962	16.3162	10.0295	17.6312	13.093	20.5043	27.3147	19.6851	20.7662	10.8328	20.0048	13.6381	22.3645	26.8546	25.7414	14.3522	13.4341	2.96882	6.27496	27.4231	5.96293	6.30071	8.46453	5.12702	8.83471	13.6505	17.6449	0.823079	3.62749	0.14789	1.93607	0.176826	0.235117	0.779906	0.41665
ENSG00000196616	Endometrial cancer specific m6A-reg-exp gene	0.288115	0	0	0	0.029855	14.1354	0.916526	36.3686	0	28.8251	0.059812	9.11669	0.015066	16.3249	7.57264	1.45535	7.67008	19.3606	42.6738	17.9293	24.1629	11.4742	10.1307	21.4704	30.7281	65.2134	53.3954	88.5996	18.4776	44.819	0.308881	0.799542	1.00343	29.6391	0.285772	55.5597	0	0	0	0	713.651	105.259	157.783	201.649	712.653	497.075	787.897	483.291
ENSG00000173376	Endometrial cancer specific m6A-reg-exp gene	0.564874	0.123063	2.31673	0	1.59886	7.86954	2.62377	14.2522	0	3.71494	10.0348	6.69817	0.937129	7.97961	3.26527	16.2283	3.32522	2.28599	1.30524	5.33068	4.62269	5.19182	7.28945	8.02584	8.18955	15.3936	10.3739	8.98377	5.33463	5.93368	0.838908	0.394493	1.76058	5.96737	0.866913	8.52726	9.31648	14.9437	0.114998	0.081537	0.027741	0	0.030077	0	0.659534	0	0.505185	0
ENSG00000254535	Endometrial cancer specific m6A-reg-exp gene	0.227336	0.272238	2.94886	1.1388	0.123819	2.57703	0.927363	4.57591	0	0.617367	0.471795	0.129069	0.562526	0.264527	0.172459	0.496647	0.894063	0.689972	0.674734	0.89581	0.186926	0.40578	0.188227	0.154622	0.824117	0.58527	0.651219	1.09347	1.18749	1.77896	1.32907	1.69263	2.46186	2.17174	2.85184	1.03061	0	0	0	0	0.030685	0.07907	0.053061	0.050905	0	0	0.235619	0.104747
ENSG00000170153	Endometrial cancer specific m6A-reg-exp gene	1.17606	0.383424	11.3833	3.26338	2.02532	13.5085	2.92662	20.5935	0	16.5834	0.627703	2.22883	3.92298	17.885	2.47629	2.28819	5.06654	1.88874	6.20674	2.35017	2.78413	9.67906	1.04958	15.9971	42.0478	54.4257	23.7363	37.6518	31.707	29.6405	2.46949	3.93819	9.14152	7.40436	5.79155	16.7885	0	0	0.044679	0.016789	0.023152	0.217262	0.06339	0	0.30037	0.161244	0.794833	0.549596
ENSG00000164107	Endometrial cancer specific m6A-reg-exp gene	0.495846	0.801299	2.47411	1.14738	5.77821	27.47	1.59421	39.2723	0.293663	71.2016	0.480023	1.04075	1.04712	13.7944	0.845231	2.03859	3.3778	5.1177	3.42134	3.13769	1.57261	7.06844	1.41851	15.4235	21.8969	25.1882	18.2459	32.4889	24.6885	23.2862	0	0.118194	0.396972	0	0.099575	0.298672	0	0	0	0	0	0.410759	0.142722	0	2.51141	1.04028	12.5685	3.44506
ENSG00000154553	Endometrial cancer specific m6A-reg-exp gene	0.078167	1.04648	0.263268	45.4694	3.26964	96.2362	18.2836	47.392	0	459.975	15.5019	21.0278	29.3549	34.2311	13.8389	18.0773	57.219	35.0166	50.7435	27.0401	8.47454	33.0478	11.1492	39.6711	82.7677	82.0629	76.9294	117.209	176.14	210.971	39.2344	5.23367	11.4801	171.341	4.3825	482.993	0	0	0	0.072528	22.8632	17.5719	0.180158	4.95068	0.55528	0.149175	7.93249	1.44076
ENSG00000113494	Endometrial cancer specific m6A-reg-exp gene	1.50023	0.283707	7.61939	2.68073	1.36834	11.8621	2.94266	23.1441	0.015062	5.81271	6.31492	20.8193	0.680816	17.1462	26.2386	6.0065	19.6314	10.8574	12.1066	7.66998	51.8222	17.6531	14.6975	25.8353	10.3295	12.2034	23.1915	15.9732	13.5027	5.29449	0.059123	19.9657	5.2324	1.38154	26.7519	2.26611	27.4356	46.7609	0.773276	0.673753	6.50212	3.04724	0.95966	5.3943	2.1797	1.39436	1.13919	1.32627
ENSG00000113594	Endometrial cancer specific m6A-reg-exp gene	5.43186	1.3294	0.540311	0.403457	0.592279	58.5199	11.9961	33.5432	0	6.39109	0.641245	4.38252	1.2	12.1387	6.02729	1.87633	3.77766	3.52852	10.7287	4.93246	16.1283	7.34271	5.76557	19.6653	22.2288	33.825	17.145	67.959	14.2805	27.6325	3.67598	16.9453	6.09126	29.8259	17.0514	40.2798	0	0	0	0	3.0603	1.96873	0.76072	0.16195	5.35613	5.04869	7.10298	6.71263
ENSG00000153071	Endometrial cancer specific m6A-reg-exp gene	10.9086	2.55347	8.65738	1.21058	13.7264	23.8783	17.5084	106.594	0	26.6288	57.2705	74.1531	95.6896	40.2059	61.3417	72.1945	104.503	92.0094	137.573	61.0649	63.8444	58.0919	25.5861	44.0533	63.7675	119.589	78.0819	105.567	98.4801	127.18	17.4934	103.615	53.9712	75.3747	82.6045	45.9255	5.92488	6.40797	18.7823	23.8801	9.51662	34.7092	3.07602	8.95421	14.0193	3.54438	23.0427	12.3245
ENSG00000134352	Endometrial cancer specific m6A-reg-exp gene	62.86	22.972	23.678	38.2142	10.0589	77.732	65.9576	160.828	4.18351	5.10076	33.2845	94.4449	68.0281	68.5873	49.892	41.2932	46.5214	44.3264	77.8816	54.6478	114.522	103.296	46.854	63.9305	62.8273	112.053	94.2551	161.958	113.842	151.446	20.4692	121.28	83.2521	62.988	92.8896	92.5146	8.78172	11.858	27.3181	31.035	51.2949	96.2342	42.2111	58.6993	59.3944	25.8202	73.0487	30.8518
ENSG00000178175	Endometrial cancer specific m6A-reg-exp gene	0.11525	0	0.02718	0.08499	0.042306	1.31804	0.453371	3.54108	0	3.4068	0.336657	0.441934	0.513862	0.46543	2.81418	0.317274	1.13338	0.707888	0.951732	1.13384	1.29462	0.588924	0.869464	2.03318	2.58876	2.47542	0.690687	1.47004	2.09599	2.16118	0.741103	0.215407	0.138032	0.731411	0.335377	2.49913	0	0.03696	2.02175	2.1644	0.21856	0.282629	0.04224	0.533102	0	0	0.076873	0.083387
ENSG00000081189	Endometrial cancer specific m6A-reg-exp gene	8.82531	3.95764	4.88675	24.6217	4.45273	39.7066	15.7036	68.4851	6.41096	34.8293	14.6943	24.1735	26.7242	25.2657	20.7797	35.6561	37.6987	24.9135	30.8131	27.4732	20.8969	31.3419	26.5004	21.3732	39.4142	85.1191	53.947	56.8372	49.2605	81.3118	15.6765	10.6711	14.284	138.99	14.004	244.548	12.8955	22.5384	57.1768	85.4552	9.39216	20.0585	1.78688	8.34325	5.88534	1.38544	7.22505	5.58019
ENSG00000113070	Endometrial cancer specific m6A-reg-exp gene	7.59881	3.9813	3.62386	4.21313	6.26183	27.2058	23.106	25.0785	52.0147	82.8742	26.572	137.533	97.9015	30.1478	37.8337	19.1541	53.1835	36.7665	51.0755	13.403	23.9384	20.2098	146.843	39.1329	10.6353	61.3639	18.131	26.9771	39.2457	72.4557	8.90186	6.15425	4.37852	62.3468	21.1623	66.3938	7.985	7.91603	3.70805	11.2545	4.0041	4.90114	0.327553	3.74331	0	0	11.0699	4.49433
ENSG00000198624	Endometrial cancer specific m6A-reg-exp gene	10.0583	1.88171	22.6532	7.88342	11.4276	24.128	11.0474	17.3239	0.077001	27.6699	4.85453	16.0587	25.1965	25.8899	7.81699	5.7614	13.5467	4.35995	18.2849	4.66946	16.5599	28.8435	12.7608	30.7098	33.647	64.4215	54.0938	51.3081	45.1464	44.2555	3.64139	3.33716	3.42236	36.0824	1.44324	36.155	18.4715	8.86964	90.3479	90.5162	3.12126	15.6981	7.36256	6.27002	4.37169	5.07752	11.3054	7.97619
ENSG00000184347	Endometrial cancer specific m6A-reg-exp gene	1.44947	1.28296	0.447251	1.62504	0.835022	12.965	5.07554	18.9643	0.008976	14.3598	0.856813	3.82542	2.64521	18.6941	7.04478	3.57226	15.9753	13.0659	18.0293	10.3515	11.7253	9.19148	6.02813	11.9282	29.3746	36.6975	22.6738	43.5446	36.5612	49.4452	6.25279	24.956	8.02507	24.3687	14.8424	17.1721	0	0	0	0.203473	0.115176	2.00692	0.35831	0.439026	0.07011	0.241747	1.53072	0.645957
ENSG00000145936	Endometrial cancer specific m6A-reg-exp gene	0.937594	0.162719	0.394487	0	2.06518	18.1279	3.43146	21.3433	0	57.2467	1.86148	2.06177	2.98286	18.3868	2.69341	4.47945	8.77207	4.73332	8.74952	3.0621	3.22746	14.1597	1.31182	14.4707	33.1072	28.4415	24.047	52.0381	77.9369	64.2015	0.329457	0.503956	0.205339	1.14721	0.562789	1.51683	1.08529	1.40287	3.12234	2.49524	0.101864	3.14886	0	0.199124	0.678386	0.489337	1.7534	0.483273
ENSG00000131459	Endometrial cancer specific m6A-reg-exp gene	0.701783	0.494382	0.600826	0	6.31177	11.4871	8.29407	12.3524	0	20.2299	10.3088	6.67049	42.2261	5.59859	6.39092	16.1156	20.0088	30.1434	34.7746	17.9198	2.44312	9.84821	2.89306	4.94992	7.49214	22.1361	7.55776	14.2138	15.7455	22.0494	12.3779	31.1008	23.0604	26.4993	30.9021	9.13034	0.348702	0.456348	1.7532	1.16393	0	2.14352	0	0	0	0	3.64487	1.26543
ENSG00000037280	Endometrial cancer specific m6A-reg-exp gene	1.73734	0.407499	0.485586	2.55475	2.37263	9.2168	4.50803	17.809	0.044857	14.7497	3.37086	1.18299	6.81182	2.79865	3.90698	5.08556	5.9683	8.25111	4.32717	5.2257	4.12658	1.55434	0.538897	3.24674	3.37585	5.29117	4.38405	4.7352	3.59426	5.84171	1.80939	1.68555	1.04358	5.06976	2.47848	5.41926	0.048306	0	1.87217	2.11863	1.77498	13.0726	2.30513	1.88596	0.510629	0.962656	3.06224	2.06935
ENSG00000170542	Endometrial cancer specific m6A-reg-exp gene	6.53293	1.78342	1.95318	25.1285	4.7702	15.6958	24.6148	13.0787	43.9743	6.09418	12.987	17.559	57.2183	11.8666	17.2114	20.3931	21.2286	23.9255	24.7718	14.6628	6.83673	11.5433	11.6206	11.5868	12.1035	23.1416	15.8615	18.019	13.5552	20.729	13.7694	6.01448	9.57417	12.8413	5.41038	17.0162	0.761123	0.077561	22.5693	33.1382	1.43681	5.86516	1.24769	5.12568	2.13128	1.18606	5.50632	3.13515
ENSG00000111913	Endometrial cancer specific m6A-reg-exp gene	1.63238	0.025725	2.05619	0	7.47358	14.9981	4.78309	20.8946	0	49.3814	6.76746	12.4657	31.7651	12.3603	11.248	1.62625	7.09823	5.84057	17.0358	7.68565	10.6187	13.3812	7.99504	13.1139	18.0082	40.9892	21.5316	19.1361	16.464	24.4663	4.0819	3.69491	3.93068	22.6178	4.26321	31.5401	0.205366	0.143381	265.648	254.608	0.313094	9.03454	0.332161	1.2135	1.53936	0.909657	2.88403	1.74312
ENSG00000158691	Endometrial cancer specific m6A-reg-exp gene	0.578479	0.194457	0.280321	0	0.241698	2.15557	1.12007	5.33868	0	1.67206	2.35391	7.85084	1.88034	3.89754	5.17958	1.94533	3.83589	5.14937	3.109	6.4792	3.78842	5.10646	3.39508	4.02272	3.49005	7.99456	5.69513	5.23917	5.27729	5.42957	6.96716	3.93673	7.19871	4.59275	5.34034	2.33837	8.17852	7.98763	2.97397	3.12155	1.48746	3.23007	0.385092	0.874669	0.370963	0.076529	1.63481	0.522167
ENSG00000204681	Endometrial cancer specific m6A-reg-exp gene	12.9788	4.46266	9.04114	5.01534	8.24795	81.4394	17.0352	98.3391	0	84.7049	69.8226	20.973	22.2255	48.5983	31.5775	40.21	91.288	34.1823	115.71	76.7964	23.5947	51.52	15.3483	39.9194	36.7968	106.998	59.7259	117.223	58.4073	74.2789	62.0036	87.4696	65.5061	43.0809	66.2451	27.9721	0.046702	0.167749	71.6279	88.3885	0.771228	11.5032	0.308575	1.03816	3.3621	1.25865	14.4266	3.97805
ENSG00000168477	Endometrial cancer specific m6A-reg-exp gene	3.77887	0.04906	3.45022	4.71424	0.500096	46.6414	14.6797	72.2768	2.15735	197.339	1.89005	6.77595	3.60765	22.6083	4.58875	3.22576	10.5411	9.99657	11.8335	7.70904	18.6897	17.435	7.33375	20.6806	26.7691	56.8138	42.2872	45.0136	47.2033	49.0776	3.12905	4.04297	4.37308	70.7421	4.43924	43.9549	7.00173	8.44149	6.54717	5.58492	0.299277	2.56306	0.127819	0.257241	0.034599	0.094111	1.40598	4.91218
ENSG00000112182	Endometrial cancer specific m6A-reg-exp gene	0.56039	0.490417	0.389501	2.27553	2.43554	8.75938	2.03037	8.26544	0	17.0846	0.574038	3.36045	2.2661	3.08654	3.73384	1.64447	6.7228	5.7194	7.04726	4.7984	2.12362	4.48173	2.98009	5.61728	8.0113	18.27	13.7684	7.91427	4.85677	11.2161	4.14498	3.71995	16.5158	15.4812	4.96699	17.4233	0.023021	0	55.5735	38.1173	0.185856	1.82482	0.334822	2.07446	1.23531	1.12618	2.01828	1.03821
ENSG00000123500	Endometrial cancer specific m6A-reg-exp gene	2.84427	23.3434	1.11219	0	1.69861	2.4518	2.79384	2.63664	0	0.652484	9.9999	6.11346	43.3958	3.86982	4.67122	22.1354	55.5637	78.1042	79.8765	42.6489	8.35452	5.62918	2.28815	4.29576	4.60631	6.24849	6.21731	3.8696	5.16312	3.24943	15.1107	20.1935	52.5067	5.0396	32.9368	6.6554	0.381318	0.061243	3.75804	1.21313	0.207138	1.31641	2.67672	0.6494	0.632893	0.467758	0.85734	1.90397
ENSG00000118523	Endometrial cancer specific m6A-reg-exp gene	41.272	28.5439	17.8571	123.177	42.9913	243.639	111.001	476.167	90.2734	939.659	69.9075	107.264	257.415	99.1763	106.894	44.501	68.1566	202.716	506.384	211.539	48.05	103.692	124.96	76.8447	135.182	127.489	42.7876	520.584	498.21	814.987	14.6029	33.051	108.781	121.015	89.1175	93.8568	0	0	0	0	10.0025	84.5041	10.2727	3.96168	7.79414	2.06845	121.317	19.8772
ENSG00000112299	Endometrial cancer specific m6A-reg-exp gene	2.45103	0.185379	1.96446	3.82156	8.36391	4.56936	8.78393	3.71515	0	0.213426	0.392212	12.1956	4.50371	10.125	2.59522	65.7892	9.53059	1.71482	3.21782	4.01137	64.9054	2.46664	0.311058	35.1482	1.8721	0.749587	15.1018	9.0276	2.11643	1.36439	0	1.08827	2.7878	0.744154	1.07229	0.890684	0.255954	0.110653	4.77431	2.81099	0.585053	54.7421	4.64077	33.198	28.2783	27.5611	42.2063	17.2925
ENSG00000164442	Endometrial cancer specific m6A-reg-exp gene	5.29078	2.968	2.60133	4.23622	9.07315	27.5285	9.41298	51.6274	0.183073	251.091	10.5448	7.5416	24.9845	42.7031	6.26418	17.1062	7.33637	5.70055	31.9368	8.85034	49.9127	28.8481	5.5885	49.9413	87.1063	70.278	39.4549	141.983	83.9054	89.0709	1.21858	9.70072	16.6998	27.6093	23.8526	43.3274	94.9679	134.504	44.851	36.9026	10.666	15.373	12.0854	13.6623	13.7129	7.69296	13.6249	9.24498
ENSG00000118495	Endometrial cancer specific m6A-reg-exp gene	4.31535	1.50625	4.0639	4.74646	3.32462	30.9037	8.13104	25.9365	6.13671	28.8605	48.8182	44.1527	41.2583	25.1469	19.6666	71.7473	10.7164	33.7311	33.3442	9.83679	16.8205	46.523	26.3396	29.5592	25.9738	31.7654	25.757	30.7343	24.7431	32.0929	2.81758	3.7708	33.8485	27.5026	4.84552	13.0272	34.9157	26.2933	7.40606	8.06242	1.02312	8.7416	0.175669	0.943686	0.794142	0.384967	3.28791	1.22593
ENSG00000131018	Endometrial cancer specific m6A-reg-exp gene	4.44858	0.566433	14.0574	0.67884	3.1252	98.795	19.1873	88.5479	0	56.9019	11.3448	25.7753	32.0927	48.3844	27.3536	42.0727	48.8336	48.7303	60.3944	56.2085	22.0931	43.0264	25.0778	35.1469	77.5053	115.642	78.0636	97.3637	159.669	185.283	19.6556	40.7669	14.0152	77.6284	25.9736	77.5369	0	0	179.527	216.222	4.34403	15.0634	7.50086	4.39438	6.94592	24.1775	14.4958	13.9585
ENSG00000122691	Endometrial cancer specific m6A-reg-exp gene	0.856121	0.39438	3.33834	2.7209	2.44091	2.22385	2.60773	8.32123	0	16.912	2.23071	0.279667	12.9588	0.241222	0.517938	1.703	8.1568	8.35546	3.51952	2.27183	0	0.795967	0	0	0.318868	1.53616	0.218216	0.816303	0.426796	1.23541	4.2131	0.401819	2.25692	5.31499	6.07371	4.4852	2.60444	3.03953	0	0	0	0	0	0	0	0	0.295322	0
ENSG00000106483	Endometrial cancer specific m6A-reg-exp gene	11.6555	1.32656	123.244	403.269	17.1698	409.607	142.185	884.052	48.5071	286.538	2.44598	2.52861	11.2225	1.47914	6.19546	9.40801	25.1446	132.175	65.8112	52.1001	0.768542	1.05688	2.07629	1.21292	0.700885	2.54521	2.94659	4.10529	5.95478	13.8183	9.49171	1.85932	68.4887	29.3356	162.095	13.7416	0	0	0.083859	0.643048	9.33695	9.72408	0	0	0.68285	0	4.46703	0
ENSG00000136274	Endometrial cancer specific m6A-reg-exp gene	0.149233	0.324639	1.97593	1.10052	2.16404	3.38605	2.23385	5.48158	0.054104	19.4161	0.219183	0.777396	0.743414	2.55633	0.69215	0.446156	0.644382	1.49408	2.32715	0.934469	0.857962	1.19975	0.742201	2.11706	4.44785	6.41941	2.79937	4.02083	6.4067	4.69832	4.68638	3.45825	5.38625	2.38893	3.11142	2.50889	0.373581	0.862936	0.510874	1.20354	0	0.06113	0	0	0	0	0.39816	0.10759
ENSG00000183166	Endometrial cancer specific m6A-reg-exp gene	5.61924	0	1.92044	0	0.012181	0.284414	0.087529	0.191541	0	0.053227	0.030559	0.064113	0.009743	0.182229	0	0.096629	0.096996	0	0.007292	0.089606	0.02756	0.151002	0.007241	0.394823	0.039973	0.069998	0.513145	0.431667	0.106393	0.041132	0	0	0.054897	0.122137	0	0.017896	0	0	0.043929	0.084787	0	0.73177	0.027226	0.099631	0.345667	0.081064	0.306478	0.29338
ENSG00000187391	Endometrial cancer specific m6A-reg-exp gene	0.352731	0.083113	0.358078	0	0.14209	9.42533	1.16954	6.23498	0	6.39783	3.49984	3.50115	6.11925	7.99834	3.45363	2.816	17.9105	11.693	13.3447	13.2864	3.59936	7.14381	3.60104	8.90674	11.6397	19.9839	17.6587	28.6107	16.804	17.3126	4.97994	37.3271	29.8498	6.60627	17.7303	14.9723	0.220996	0.092139	0.753669	0.134884	0.100051	0.966169	0.853208	0.799547	0.748581	0.424044	1.69063	2.3832
ENSG00000004799	Endometrial cancer specific m6A-reg-exp gene	9.82343	2.12252	4.52037	3.9412	5.66795	41.5363	15.5999	59.5642	15.8122	59.1875	4.17371	120.819	33.6889	336.033	96.0787	21.323	8.23907	134.619	187.887	94.3257	968.013	316.97	210.892	298.46	298.95	109.727	51.6612	1486.46	215.739	271.066	5.93291	3.30234	7.10925	392.034	3.30356	915.185	0.671759	0.23796	1.62066	4.88413	746.341	108.819	175.609	201.479	436.443	205.062	339.459	123.969
ENSG00000253276	Endometrial cancer specific m6A-reg-exp gene	1.47088	0.829929	0.262856	4.72274	2.89193	3.60737	5.93013	6.27553	0	5.45328	3.93622	4.48401	8.84251	2.89704	5.62646	4.74919	6.8678	5.24452	6.81185	5.77872	3.91922	4.10642	3.19289	2.95856	3.09038	4.53711	3.60636	3.92258	4.70317	5.46883	0.199568	6.06194	6.26603	3.99506	5.7747	3.32586	2.53329	2.90801	3.02656	1.95077	1.46663	5.80673	2.71746	2.77801	2.1408	0.741284	3.8498	1.97531
ENSG00000105989	Endometrial cancer specific m6A-reg-exp gene	1.10542	3.76538	7.76006	3.72947	4.07428	11.7981	17.9323	39.7925	0	40.8965	1.85116	0.653007	10.8335	0.348565	0.554011	0.419052	2.02669	5.4232	7.49666	2.88043	0.081577	0.125816	0	0	0.057614	0.058406	0.032402	0	0.110686	0.290922	0	0	1.93503	0.397289	1.20783	0	0	0	0	0	0	0.117173	0	0	0.263242	0.171572	0.399525	0.093134
ENSG00000122786	Endometrial cancer specific m6A-reg-exp gene	50.3187	34.916	27.5617	49.5561	35.1925	262.265	68.4865	503.11	224.977	279.77	86.7469	75.1114	145.345	87.4789	56.9696	186.564	225.208	248.232	269.944	209.421	61.4863	254.801	34.4737	108.35	259.767	545.23	201.283	1020.39	757.775	1018.26	66.8168	112.576	142.641	84.9525	67.5758	81.6175	0.035749	0.062851	15.0155	4.85368	109.82	196.129	112.589	114.812	66.5421	50.8375	114.365	53.7523
ENSG00000146966	Endometrial cancer specific m6A-reg-exp gene	1.26102	2.19744	5.84963	0	2.95822	23.1478	4.11056	45.1907	0	48.3144	3.86389	2.86533	5.6604	6.03954	7.08318	2.8993	5.62128	3.52563	2.25631	1.98039	3.80619	4.6601	2.15812	6.4103	8.62936	13.1846	9.13476	8.85764	8.64774	11.8462	0.279256	0.588716	0.282019	12.025	0.612869	3.72803	0	0	0	0.091063	0.311871	1.38706	0.167607	0.456566	0.065939	0	2.12742	0.622666
ENSG00000159784	Endometrial cancer specific m6A-reg-exp gene	0.193662	0.146366	0.982428	1.84795	0.602582	3.9893	0.619161	3.40968	0	2.52557	0.123561	0.254028	0.291938	3.51419	5.10635	3.709	3.82733	1.2081	0.471965	0.335657	1.48603	1.86327	0.174225	1.2824	4.42031	3.48586	1.44935	2.25716	4.44313	5.17998	0	0.542927	0.45789	1.60012	0.552154	3.14125	0	0	0.757587	0.49738	0	0.199911	0.135508	0	0.130863	0	0.082202	0.066877
ENSG00000133561	Endometrial cancer specific m6A-reg-exp gene	2.2149	0.602142	0.413979	1.58801	2.99564	9.72057	6.60408	14.6914	0	23.8898	4.31559	6.8863	12.1182	7.84464	12.4538	5.9407	7.00587	12.3881	12.4326	6.85666	14.9501	9.32758	7.52099	11.1072	11.3754	17.8783	15.3306	12.8538	17.3274	20.0075	2.32145	3.52672	2.53728	10.0225	3.02757	13.3219	1.73817	2.48379	40.763	46.0956	2.37734	13.4968	1.58841	3.82418	1.82841	1.52238	5.35177	1.56049
ENSG00000106018	Endometrial cancer specific m6A-reg-exp gene	0.029426	0	0.383781	0	0	1.98703	0.32222	6.44126	0	2.49223	0	0.409401	0.026873	2.27219	0.460138	0.127619	0.298637	0.364366	0.941528	1.07414	0.36835	1.92874	0.149595	2.5165	5.02789	7.05848	3.73112	5.20623	8.0512	6.09797	0	1.10168	0.563989	1.45344	0.032568	2.10525	0	0	0.186025	0.947837	0	0	0	0	0	0	0	0.036129
ENSG00000047648	Endometrial cancer specific m6A-reg-exp gene	0.277968	0.170158	0.35152	0	0.179006	7.7391	0.684371	13.0146	0	10.6196	7.67887	5.87918	1.85009	6.51913	1.50817	2.64287	2.46847	2.29701	4.19048	3.25894	3.41755	5.8971	2.65676	5.03127	7.49319	11.6055	8.06599	13.81	10.6224	8.39686	0.655004	1.25439	0.794555	5.05319	0.958409	6.38209	0.003771	0	8.31401	8.05953	0.256428	2.00019	0.06047	0.329024	0.094084	0.11683	0.792701	0.356449
ENSG00000147113	Endometrial cancer specific m6A-reg-exp gene	2.58336	1.0991	2.11885	16.7891	3.14862	22.8528	9.25723	25.7093	24.4102	38.2155	4.22185	3.09257	16.2209	6.21835	10.7374	9.79422	11.9181	14.7936	7.88028	10.896	3.51557	3.79128	2.7027	4.38592	6.53249	15.688	7.21918	13.2885	7.34396	15.3326	2.97133	2.13504	1.96481	19.3928	2.12755	8.20054	0	0	0	0	4.33816	5.20173	1.15238	1.62747	0.294186	0	3.35132	0.39126
ENSG00000102362	Endometrial cancer specific m6A-reg-exp gene	8.38251	0.425467	6.57421	2.77514	1.07082	50.3103	9.18591	80.2789	0	107.122	20.7147	22.6683	17.7051	26.4152	22.9898	9.98146	21.7389	16.0271	19.7502	29.7026	13.2937	28.0617	23.1476	36.8502	30.9776	32.1013	31.1843	27.4098	21.9405	27.6541	4.39497	6.16396	4.39083	4.83045	3.42818	10.0143	0.050271	0	2.99439	4.91313	7.53421	10.1571	24.0215	1.86074	2.83566	3.73566	5.72965	6.60372
ENSG00000157514	Endometrial cancer specific m6A-reg-exp gene	17.6833	4.01921	12.9229	15.9475	69.8653	57.8004	34.036	91.2095	0.115467	303.664	32.911	81.221	91.6423	181.493	76.1897	20.5243	19.3493	92.8131	226.431	52.2637	160.588	129.425	110.119	295.338	107.171	41.8117	33.3041	133.118	133.855	124.772	14.6043	77.8018	30.3474	42.0529	159.138	95.4045	16.816	21.0607	757.543	703.016	77.0727	132.822	206.006	112.714	80.2687	103.819	124.077	117.541
ENSG00000197565	Endometrial cancer specific m6A-reg-exp gene	0.598208	0	0.151295	0	0.104659	20.0638	1.96883	38.8963	0	28.0617	0	0.491512	0	1.06783	1.16257	0.092724	0.378787	0.042358	0.033871	0.088547	0.22864	1.24271	1.22459	1.7312	1.63639	4.11883	2.42388	2.81893	1.37751	1.34889	0.87122	35.7446	23.1122	2.44457	28.9586	2.45564	0	0	0	0.074853	0	0	0.039187	0.075191	0	0	0.053486	0
ENSG00000250423	Endometrial cancer specific m6A-reg-exp gene	0.087168	0.127808	1.10947	0	0.247628	4.83153	1.00215	3.12902	0	1.3046	0	0	0.013237	0	0	0.007636	0	0	0	0.013988	0	0	0	0	0	0	0	0	0	0	0	0	0	0	0	0	0	0	0	0	0	0.698721	0	0.030812	0	0	0	0
ENSG00000123728	Endometrial cancer specific m6A-reg-exp gene	1.8204	1.42062	1.75691	3.81961	3.56204	12.1999	5.10762	19.003	0	41.1324	20.1605	11.1532	8.13217	6.84547	17.9226	10.7996	12.405	15.3806	8.38411	10.9143	11.1205	10.0346	7.33346	5.5266	8.06729	12.471	10.4594	4.42224	14.3174	14.013	6.88597	24.531	23.821	12.1781	24.8109	21.3034	5.07874	10.1617	19.9052	22.7677	9.24968	23.3983	21.3116	10.3399	6.22879	7.00609	5.65784	8.39056
ENSG00000171004	Endometrial cancer specific m6A-reg-exp gene	0.301796	0.482503	0.076652	3.11584	0.059653	1.34553	3.3667	2.78983	0	1.75632	26.4956	7.54503	0.225267	0.172995	9.93422	17.6948	0.15016	0.100147	8.51789	0.139905	0	1.17791	0.087092	0.238942	0.477284	1.15898	0.32787	0.082353	0.561851	0.517752	6.74027	49.4727	1.29245	6.68624	38.0624	3.8565	0	0	0.018834	0	0	3.65722	0	0	0	0.047345	1.81505	0
ENSG00000067840	Endometrial cancer specific m6A-reg-exp gene	0.164388	0.037963	0.180926	0	0.609203	3.31562	0.192708	4.54601	0	6.68084	0.210994	1.61295	0.477641	2.68674	0.40043	0.669454	1.30615	0.907216	1.81634	0.900332	1.2089	1.61161	0.356475	2.77414	4.90962	7.41478	4.12756	7.13769	9.2076	7.83347	6.38096	11.3364	4.59057	3.23637	5.46638	1.25691	0.037439	0	10.9289	19.0854	0	0.9684	0.105439	0.066763	0.226279	0	1.40012	0.861722
ENSG00000196924	Endometrial cancer specific m6A-reg-exp gene	86.5916	90.6562	76.8588	304.842	88.6248	725.389	235.869	1359.06	282.622	1922.94	133.46	89.6471	260.184	722.891	175.891	143.832	307.114	358.912	530.095	158.595	119.16	453.466	65.0174	692.814	1994.97	1266.53	1046.33	2039.96	3394.5	2581.96	149.058	387.384	325.806	298.513	374.187	186.859	115.225	128.485	853.855	847.685	39.3607	90.3382	20.6819	31.704	0.979037	5.54452	52.5182	38.1615
ENSG00000171056	Endometrial cancer specific m6A-reg-exp gene	0.90505	0.490987	0.44521	4.6351	0.933875	4.56142	3.53615	5.37913	0	5.25243	1.26601	1.7574	2.88963	0.995791	1.75292	4.30496	2.83665	3.46126	2.7901	2.27296	1.02315	1.73503	0.74265	0.745817	1.10151	5.96342	2.32546	3.34377	2.15333	3.24641	6.58723	26.2533	12.5145	19.0436	24.3322	16.1068	0.229631	0.168728	0.28215	0.010804	3.97153	0.765042	0.308577	0.908501	0.529695	0.262256	2.05427	0.86038
ENSG00000164741	Endometrial cancer specific m6A-reg-exp gene	15.098	7.97331	14.3488	11.2952	11.6775	47.3818	24.0977	59.0384	6.88315	43.4853	15.2914	15.3484	30.9153	17.1794	18.7304	22.9078	34.361	39.8559	44.5162	24.1914	19.2599	12.0191	12.4999	15.7615	35.4881	52.3589	25.7958	48.3133	50.6966	63.9137	5.44969	5.43724	13.6623	57.8643	13.4383	37.2691	0	0	0.099131	0.208293	25.4506	20.3868	12.6634	14.2004	11.7776	10.0306	14.7194	23.2229
ENSG00000168546	Endometrial cancer specific m6A-reg-exp gene	0.082627	0.071555	2.5577	0	0	1.60453	1.29493	7.60335	0	0.369893	0	0.948447	0.150259	2.29994	0.879035	0	0.315037	0.063423	1.31561	0.246505	0.747318	1.27299	0.329575	1.73683	1.81897	2.69944	2.4442	5.10357	3.37725	3.94125	0.274377	3.04095	1.18932	1.0326	2.254	0.664739	0	0	0.666106	1.01563	0.789429	0.98404	0.105994	0.483024	0.136483	0.400219	0.832836	0.703581
ENSG00000168490	Endometrial cancer specific m6A-reg-exp gene	0.332682	0.207434	1.75753	0	1.50283	3.37306	1.54731	5.43032	0	18.3959	0.195502	0.372501	0.315168	1.59652	0.465189	0.071555	0.45235	1.90718	2.0162	2.28998	5.78866	1.89049	0.121229	1.12361	2.50692	2.12959	1.28154	2.14271	0.980294	9.45059	1.42206	1.16648	4.51027	2.25502	0.714602	0.761881	0.180954	0.275829	0	0	0.852009	0.254385	1.85515	0	0	0.135018	0.194165	0.294868
ENSG00000179388	Endometrial cancer specific m6A-reg-exp gene	6.29916	1.2915	1.1862	17.9203	3.32019	13.6331	21.7929	8.87874	8.30813	13.6321	6.88676	3.47587	7.58477	3.71636	5.91586	1.16368	13.9068	4.65261	19.3778	5.86387	1.31221	2.23981	2.41362	1.2067	1.66168	14.1985	3.13703	14.7657	5.85018	33.9215	0.957863	6.75339	5.97297	30.3539	23.4096	26.5771	0	0.047457	1.21348	1.35685	0.14268	1.82676	0	0.365411	0.169769	0	2.92675	0.925418
ENSG00000104332	Endometrial cancer specific m6A-reg-exp gene	1.80497	0.128005	9.56594	36.3697	11.6005	60.565	32.1794	154.812	9.82743	132.445	0.164159	3.7884	1.01037	15.7888	4.31403	2.47101	13.8036	9.49278	17.2471	12.3123	7.4523	10.1424	4.93066	6.58656	12.3529	21.4554	20.2606	20.3354	14.7344	25.2255	0.666709	28.2634	8.42606	24.9043	11.1911	14.9135	0.109842	0	0	0	0.090175	0.398786	0	0	1.14447	0.329712	2.29042	1.13873
ENSG00000079102	Endometrial cancer specific m6A-reg-exp gene	0.140045	0.091646	5.06693	1.66164	1.28433	21.0418	0.539823	54.7158	0	18.4028	5.35321	6.69543	6.42042	10.0365	7.87767	6.87466	21.4386	16.3989	15.6766	19.0774	8.26523	12.822	2.65105	12.5433	20.5495	36.7061	26.8924	35.5096	28.8016	28.3579	3.90558	1.14759	0.977139	20.865	4.43859	16.3302	0	0	0	0	0.313593	1.51339	0.929853	0.526859	0.631687	0.287206	1.57502	1.14608
ENSG00000164949	Endometrial cancer specific m6A-reg-exp gene	5.72699	8.51764	3.35043	40.4296	10.952	105.08	22.7888	59.6172	0	213.431	21.0087	17.6585	21.1077	38.8742	11.4631	22.4321	60.6924	61.4479	63.1239	46.6807	7.44626	28.8327	7.80734	22.2182	41.8867	64.7192	41.1108	59.5799	36.8404	84.4064	1.06562	7.52445	31.2027	34.8765	41.1386	33.1632	4.09257	10.4417	0.301713	0.167956	1.15663	9.21524	0.423314	0.232065	1.98563	0	8.02086	1.30351
ENSG00000180543	Endometrial cancer specific m6A-reg-exp gene	0.325012	0.691586	1.87798	2.83621	1.52831	8.8831	3.12206	15.8519	0	19.5871	1.02189	1.61696	5.12955	6.52869	2.99944	2.63556	6.15286	7.96146	6.19952	3.1481	2.55064	4.90684	1.45422	6.18453	12.1301	12.1463	11.6419	16.619	19.2137	16.8959	11.0984	3.31611	1.07935	7.99841	2.75292	4.94551	1.18839	2.40431	2.99032	2.48577	0.199411	1.14807	0	0.198853	0.419894	0.071018	1.0021	0.970024
ENSG00000156804	Endometrial cancer specific m6A-reg-exp gene	10.2932	0.991179	2.88722	14.0391	5.32915	34.7432	19.8368	42.285	4.58013	105.296	12.0069	29.2471	56.1072	100.807	21.2944	44.8799	54.0105	52.3841	62.4708	53.6275	29.2379	110.916	30.3226	100.75	148.498	185.796	164.179	176.939	74.7058	178.477	29.8004	21.6505	31.8389	44.9797	27.5835	203.741	7.71315	6.89321	13.8712	14.0425	3.47396	4.51267	2.48052	0.875986	0.795426	0.40531	1.33549	1.16992
ENSG00000164946	Endometrial cancer specific m6A-reg-exp gene	0.371998	0.528948	2.23042	0.035179	0.355291	24.3719	3.97372	42.1242	0	28.5596	40.0612	2.29362	2.53013	17.0349	91.4906	3.43869	21.2626	28.799	18.1415	7.152	46.6359	7.13961	2.96446	19.1522	33.3617	41.8893	10.132	43.7246	19.2253	16.0259	1.78247	0.153346	2.41308	9.1428	0.061527	2.54599	0	0	0	0.082341	0	0	0	0	0.194171	0.508494	0.250568	0.244254
ENSG00000173068	Endometrial cancer specific m6A-reg-exp gene	0.411132	0.371277	0.375922	1.59286	1.00838	22.8675	3.25705	36.7464	0	14.1948	7.26989	5.35373	14.2509	21.6562	8.46236	10.9194	21.2122	25.1378	27.0566	16.1182	17.2132	18.2854	7.5487	34.2059	47.2571	57.0251	43.9872	83.9629	61.7172	65.4656	7.87337	60.7134	107.387	28.0197	38.2219	43.2054	0	0	2.07104	3.93551	0.074423	0.376072	0.030564	0.069346	0.20609	0.122959	0.725082	0.931449
ENSG00000120162	Endometrial cancer specific m6A-reg-exp gene	2.66158	0.904834	4.89227	3.52673	1.70206	5.99777	4.69512	11.0165	0	13.1611	30.5976	20.5599	11.7046	27.4837	23.489	19.881	17.3468	15.5572	9.64873	15.2519	44.5124	29.8197	26.2072	36.7263	26.8644	34.3139	39.896	30.2682	21.3482	20.7476	3.2694	31.3427	15.714	4.48429	26.2645	5.75869	1.24746	1.05416	4.27132	4.34541	0.694248	2.434	1.9179	0.234324	0.692003	0.761378	2.50103	1.57849
ENSG00000137077	Endometrial cancer specific m6A-reg-exp gene	4.86915	0	2.33297	171.351	95.9446	41.0105	162.557	259.329	131.228	63.1078	4.66362	78.1131	63.4559	79.2484	15.2921	28.0651	23.0779	16.502	30.3406	4.37203	23.7822	65.2939	11.7531	71.1128	48.7699	155.532	47.3373	65.6289	30.2658	88.7009	1.52944	1.42501	0	27.2869	1.62126	19.3597	0.346505	0.735508	0	0	0.372719	50.5947	0	3.33919	15.2182	6.85726	57.3768	42.393
ENSG00000198467	Endometrial cancer specific m6A-reg-exp gene	68.4873	48.7375	67.9247	132.981	154.07	421.81	98.6984	539.867	248.833	1596.81	36.8661	26.1064	91.1474	266.421	27.2731	163.439	69.9687	102.375	135.015	71.557	54.0481	180.653	20.2471	240.466	640.836	451.899	278.734	792.11	1237.93	1096.46	78.6074	122.234	173.188	775.659	116.139	1089.92	44.3418	56.9375	25.1006	31.8146	39.986	78.0831	8.71226	15.609	9.56823	9.74483	68.9282	12.2564
ENSG00000119138	Endometrial cancer specific m6A-reg-exp gene	6.66922	1.20107	3.94418	10.1697	2.17797	29.7087	11.9963	36.4522	0.151681	66.0065	10.1144	23.6241	36.3284	43.5701	19.4664	11.7781	17.4374	31.4872	31.1095	25.2791	63.8061	53.672	28.5083	44.2962	45.4154	50.7626	25.5004	72.174	52.6054	89.9387	5.92496	32.405	20.8972	37.5356	37.3356	46.7372	3.63682	5.96708	18.922	19.6711	54.9738	43.1144	26.6749	33.6544	17.648	11.4064	44.9447	20.9502
ENSG00000106772	Endometrial cancer specific m6A-reg-exp gene	2.93144	6.04684	0.903265	7.19274	0.618292	50.1763	19.7947	54.847	0.013831	39.3198	23.5328	31.3094	95.4156	86.1547	60.6428	20.23	63.3661	15.0152	35.3669	115.324	64.1992	111.715	50.8241	65.2441	189.511	162.885	109.431	227.61	220.071	262.857	10.891	26.3698	8.76521	44.1844	15.4153	37.7274	5.98419	4.24913	3.75914	2.43151	0.068645	2.1239	0.020973	0.064687	1.19104	0.328516	0.677397	0.403465
ENSG00000180447	Endometrial cancer specific m6A-reg-exp gene	0.163908	0.454222	0.108239	1.01534	1.45445	10.8042	1.67168	21.714	0.027731	98.4012	4.55243	0.956156	33.8834	3.76138	2.61903	3.5528	9.44909	16.1588	19.8701	6.3289	0.63398	1.73378	0.71201	2.41566	8.56062	8.89416	7.05791	9.807	8.36852	8.3804	4.27313	7.95734	20.0704	12.202	26.2535	12.8609	0	0	0.226016	0.225834	0.050174	1.2483	0	0.121033	0.216594	0.36704	1.49158	0.953848
ENSG00000106823	Endometrial cancer specific m6A-reg-exp gene	1.85632	0.661786	2.58207	0	1.31618	16.0241	6.60463	41.2678	0	18.3027	8.75275	4.99206	9.00343	3.87133	8.90878	9.59365	11.4246	27.9485	23.4807	19.3688	10.8298	5.10326	3.188	4.63022	4.83906	14.7497	11.1697	15.9054	9.54463	12.7193	14.3412	6.35507	9.89772	27.5388	12.9425	20.6051	1.24483	1.07338	1.27186	1.31338	36.1232	6.06948	19.6364	17.7691	15.4276	9.27318	19.1977	17.4373
ENSG00000165152	Endometrial cancer specific m6A-reg-exp gene	0.053745	0.070441	0.402854	0	0.3361	2.43757	0.750906	4.70337	0	9.3015	6.34385	16.5227	4.51872	20.8822	12.0379	4.66895	2.03333	3.82351	3.01773	8.24951	1.68878	20.0615	26.0297	19.0045	17.5807	16.3182	17.1088	7.57812	21.0331	14.4011	8.61163	6.46962	6.88379	7.00228	4.90117	4.27651	6.18227	5.04303	0.024885	0	1.37958	8.82347	0.052172	0.099603	0.498888	0.453702	1.47827	0.822901
ENSG00000165124	Endometrial cancer specific m6A-reg-exp gene	1.73216	0.862097	2.18338	3.27513	1.04198	9.61201	4.20035	27.7627	2.42934	11.5731	4.0988	7.20243	12.7321	14.479	9.16813	3.43655	10.9275	17.9269	24.2518	15.0206	10.9583	15.8172	6.60253	12.9333	35.8275	37.3587	24.032	57.0388	25.849	49.271	2.27356	0.628852	2.17683	28.9118	2.83345	9.84297	0.29462	0.608686	0	0.006125	0.055019	0.792334	0.437645	0.056711	0.80944	0.433294	2.25344	2.05314
ENSG00000165188	Endometrial cancer specific m6A-reg-exp gene	48.6358	9.55067	42.6153	1.07424	2.98601	4.8148	12.1321	4.70504	7.61556	1.01905	6.63359	0.618155	1.27208	1.14748	0.807683	7.33175	4.37981	17.9731	2.06813	5.66079	0.215612	1.13171	1.26152	0.359667	0.366594	0.773027	0.285181	0.061615	0.589695	0.387015	0.263247	0	18.6682	0.446728	0.121894	0.039176	0.121872	0.29324	0.064803	0	0.22588	0	0	0.057074	0.552433	0	0.641121	0.214002
ENSG00000148175	Endometrial cancer specific m6A-reg-exp gene	22.9306	8.44974	13.5454	85.9138	24.2203	64.9686	74.2981	81.077	18.7743	137.186	29.8856	58.815	94.7355	74.9746	65.643	84.4178	63.198	62.5103	112.679	94.5078	73.7706	134.87	32.5461	55.0568	101.465	168.712	70.2323	170.339	229.057	281.011	69.7373	82.8094	79.7041	96.5863	94.3905	84.8008	57.3729	52.9835	39.9166	56.3727	66.6364	166.07	32.5216	63.6306	89.4123	42.9871	143.911	67.4415
ENSG00000095321	Endometrial cancer specific m6A-reg-exp gene	37.9553	56.388	10.9223	17.4288	6.79652	10.8999	12.6733	13.5759	0	40.3989	6.22441	16.6458	15.1526	21.3753	22.3319	21.926	26.0664	86.7456	19.0854	10.5516	96.6152	23.2029	26.2934	30.2423	29.9032	30.2171	29.9551	29.7085	39.5515	31.4717	1.84775	19.5036	19.6285	34.7335	25.363	74.1428	16.0761	13.7891	13.731	14.1192	43.6648	58.51	37.3532	56.7678	8.70311	21.6818	42.2874	31.4916
ENSG00000187239	Endometrial cancer specific m6A-reg-exp gene	5.93976	4.48716	39.9196	2.6655	54.6634	102.22	51.551	112.587	3.63668	90.6085	14.8697	49.8673	44.0491	93.6215	33.2497	27.7938	41.0976	33.1045	59.0045	35.2999	28.9829	76.491	35.9387	96.9634	110.735	194.855	139.725	187.487	169.418	153.792	14.2571	29.5021	25.3413	26.5354	28.7043	28.7637	38.2013	55.9452	128.762	105.733	6.44931	60.4496	4.57956	17.4281	3.9377	5.97182	16.6122	16.7985
ENSG00000175164	Endometrial cancer specific m6A-reg-exp gene	30.236	4.24497	0.17398	2.34343	1.61615	3.36827	3.6282	2.07081	0	1.97339	21.27	50.9997	8.55216	21.2185	28.1547	44.6063	46.4905	37.8697	72.9219	65.4847	106.851	89.7736	20.4868	48.4787	20.2233	74.3951	30.4914	83.2492	33.9548	45.4372	19.278	0.116239	0.470835	8.65265	0.488264	2.41351	0	0	1.50549	0.9602	0	0.185957	0.040764	0.079812	0.160682	0	0.170325	0.289453
ENSG00000123454	Endometrial cancer specific m6A-reg-exp gene	3.98418	0.155602	0.279026	0	0	0.355104	0.099066	0.208285	0	0.749493	0	0.265405	0	0.10689	0	0	0.646325	1.23323	0.381994	0.438669	0.345045	0.310112	0.066731	0.126771	0.191166	0.600368	0.872691	0.412759	0.130355	0.176354	0	0.059151	0.210564	0.350806	0	0	0.076987	0.074073	0.94911	0.759049	0.986307	11.2786	5.39952	1.8316	6.73138	3.33126	11.85	9.39434
ENSG00000184956	Endometrial cancer specific m6A-reg-exp gene	43.48	4.62724	3.10304	0.995901	1.55902	2.21132	1.26311	0.44911	0	2.97893	1.03432	1.55003	189.76	1.48727	0.597834	0.792741	0.509205	1.47123	1.12329	1.29503	3.04385	2.08491	0.87515	2.42571	2.86021	4.89971	1.61923	1.91518	1.51206	3.83958	0	0.59759	0.264081	0.744574	0.258234	0.347492	1.11857	0.465843	8.219	11.1871	0.260324	0.724531	0.393004	0.767055	1.20988	1.32463	8.4529	9.40131
ENSG00000167244	Endometrial cancer specific m6A-reg-exp gene	3.76641	7.10869	8.64916	8.09006	0.504154	75.4345	67.7427	152.376	6.72095	5.57746	948.232	151.676	30.0565	9.04371	14.1456	13.1988	13.4652	438.059	37.9433	84.8882	15.2743	9.71689	1.74119	11.4089	9.88532	22.0442	26.5738	29.4566	20.9449	50.4189	6.02785	4.08308	12.0157	37.7635	7.38978	29.4165	0	0	0	0.049938	5.69035	65.2884	3.09353	1.22062	62.6061	0.140236	9.0832	41.2204
ENSG00000166313	Endometrial cancer specific m6A-reg-exp gene	0.784377	2.34254	5.462	0.066097	4.14538	30.4066	15.24	57.9948	0	119.618	2.05471	6.67909	7.69629	15.5548	6.49547	4.9981	9.98761	9.51557	11.798	6.85765	10.5501	10.5418	4.26687	13.8342	21.1365	35.5166	19.4968	28.1544	36.2386	30.6602	4.47461	25.0556	27.9867	13.0929	21.3831	19.7735	15.429	21.0759	32.9104	30.3808	1.80693	7.31099	2.08979	0.189095	0	0.352526	1.80714	4.28477
ENSG00000149050	Endometrial cancer specific m6A-reg-exp gene	0	0.058403	0.052189	0	0.160655	1.56689	0.46249	3.44124	0	2.64553	5.5777	3.30659	1.54993	2.76798	4.15875	4.1458	1.61973	1.78938	4.57156	3.51068	3.33332	4.47896	1.51256	2.27192	2.65638	2.13577	4.14707	3.8456	2.03767	2.9844	0	13.7586	7.76469	0.687726	8.62913	1.49877	0.385611	0.693779	0	0.056642	0.570399	0.393201	0.887288	0.233431	0.469953	0.700587	0.662236	0.425887
ENSG00000072952	Endometrial cancer specific m6A-reg-exp gene	3.17278	5.42852	2.44174	13.1313	3.60125	51.6031	13.4194	155.982	0.070849	53.6082	8.83652	7.28771	13.6942	53.9481	21.4757	19.7023	43.8121	28.7423	33.2516	25.4124	15.7596	31.7885	9.84918	39.7176	98.6343	100.704	79.7571	117.554	185.8	162.426	5.00758	2.39332	2.92993	11.6455	3.96344	5.78984	0.137113	0.156622	2.94567	3.15483	0.34008	2.20523	0.362127	0.969082	0.497471	0	1.42653	0.402549
ENSG00000184937	Endometrial cancer specific m6A-reg-exp gene	0.194159	0.138844	6.44799	1.16932	0.627278	67.6702	7.46192	91.2536	0	121.342	4.89889	0.173712	0	0	0.253953	0.800384	0.086384	2.99436	4.33527	0.982498	0	0	0.049906	0	0	0.379979	0.0414	0.178919	0.18261	0.50813	0	0	0	0	0.521316	0.052934	9.11941	7.20824	0	0	0	0.248675	0	0	0.442522	0	0.226637	0.177511
ENSG00000149090	Endometrial cancer specific m6A-reg-exp gene	7.48599	5.36887	55.7895	39.2793	27.964	83.055	40.6407	186.289	20.3944	92.4661	2.19863	2.4374	3.37765	3.18968	4.3998	2.76349	4.0612	2.71992	5.79967	2.36642	3.4234	1.2936	1.45382	3.85543	7.22302	7.83228	6.8111	6.78185	17.4891	8.06031	0	1.42734	0.798095	2.78403	0.972744	1.44911	0	0	0	0	0.287425	0.771873	0.94365	0	2.30062	0.750668	3.45006	1.77007
ENSG00000134569	Endometrial cancer specific m6A-reg-exp gene	70.2254	39.1961	0.597131	0.021753	0.354722	11.6657	10.0502	7.19332	0	6.94427	429.893	13.7754	6.97686	15.7259	24.3935	19.9734	16.6927	342.606	22.4556	34.2629	37.361	17.8503	10.8103	35.2452	17.7277	53.7653	28.2228	24.4241	19.1055	18.8175	1.79235	9.74593	17.4623	11.514	7.53114	5.27158	0.212888	0.156841	0	0	0.049361	2.81856	0	0.272962	0	0.141807	0.520931	0.159754
ENSG00000110076	Endometrial cancer specific m6A-reg-exp gene	0.276809	0.03231	2.45776	0.615241	0.730737	8.40102	4.56918	18.8896	0	12.3653	0.556469	1.29335	0.944242	7.5035	0.471224	0.401113	1.84128	1.08487	3.97019	3.3059	0.198878	1.8808	0.14558	7.86532	5.82303	13.4571	4.71981	11.4084	5.56102	6.2183	0.414994	0.124068	0.297209	4.92131	0.165151	1.05498	0.053108	0.080754	0	0.663919	0.448667	0.34933	0	1.1302	0.769805	0.110964	1.09802	0.120307
ENSG00000172935	Endometrial cancer specific m6A-reg-exp gene	0.316252	0.907698	2.59153	5.44181	7.62053	32.5655	6.33299	49.3405	0.076438	139.367	0.840304	1.14914	3.15315	9.16443	2.70702	1.41278	6.45972	3.43161	2.40418	1.64676	2.24386	3.26966	1.74939	6.97935	29.3243	21.9689	19.3293	20.0869	49.5769	34.8816	0.066677	2.50857	1.58317	11.8864	2.97776	2.9889	0.123474	0	0	0	0	0.473278	0	0.278007	0	0.552836	0	1.87861
ENSG00000162344	Endometrial cancer specific m6A-reg-exp gene	2.3592	27.8821	0.794481	2.14325	0.193973	0.229684	1.94033	3.24646	0	0	0.089356	0.225158	0.056874	0	3.03472	0.363503	0.9848	5.4147	2.54814	0.16964	1.04447	0	0	0	0	0	0	0	0	0	0	0	0	0	0	0	0	0	0	0	0	10.4506	0.145256	5.97414	0	0	1.85043	0.21506
ENSG00000186895	Endometrial cancer specific m6A-reg-exp gene	0.736418	6.95155	0	0	0	0	0.470883	0	0	0	0	0	0	0	0	0	0	0	0	0	0	0	0	0	0	0	0	0	0	0	0	0	0	0	0	0	0	0	0	0	0	0	0	0	0	0	0	0
ENSG00000186642	Endometrial cancer specific m6A-reg-exp gene	1.127	0.116709	0.079461	4.09965	1.29367	44.1389	6.17812	20.7327	0	60.4923	0.350713	1.64491	4.25478	7.66503	8.4293	5.3871	9.28971	8.02962	11.7162	15.9218	11.192	11.7019	1.37132	15.6002	13.7697	26.3358	25.2595	23.3662	20.8392	20.4943	1.54243	0.59704	0.468968	17.4131	1.41203	6.92864	0.225869	0.964469	1.39502	2.02095	2.3601	6.10264	0.707582	0.9032	2.84703	0.829957	15.6662	3.97709
ENSG00000054938	Endometrial cancer specific m6A-reg-exp gene	0.20923	0.036239	0.129534	0.183612	0.4657	30.4318	7.98662	74.5837	0	65.6631	0.148717	1.64118	2.42199	28.6339	2.24459	12.4768	16.6944	4.34599	2.705	2.10191	1.97571	76.2841	1.88567	8.02542	68.4687	17.7347	11.175	51.6278	39.7362	102.355	0.09238	0.083493	0.273263	2.45156	0.087428	4.37687	0	0	0.762901	0.39567	12.4272	34.4713	5.60934	85.0334	0	0.426712	0.869278	5.7275
ENSG00000137672	Endometrial cancer specific m6A-reg-exp gene	0.21934	0.121811	1.57494	0	0.220817	7.33059	3.17283	18.6079	0	2.61575	2.97246	1.59234	4.5253	2.09801	2.10359	1.78013	5.96052	5.36967	5.80067	2.79511	4.01879	1.92727	2.68457	2.2053	3.45845	5.77119	5.23712	3.80043	9.25463	11.9458	2.75341	4.07037	1.04385	3.77242	2.70409	3.90949	0	0	0.563606	0.319601	0.342899	1.62726	0	0.5478	0	0	0	0
ENSG00000166670	Endometrial cancer specific m6A-reg-exp gene	0.501718	2.68448	14.3703	13.1897	17.4424	1.70409	6.1313	157.29	0.099165	6.46434	1.10415	3.54854	43.7067	2.09197	2.11896	0.593944	34.9804	0.813039	0.785624	0.91825	0.294612	0.203073	0.112991	0	0.126029	0.73193	0.047201	0.07639	0.229885	0.074335	2.63906	12.5399	6.10772	0.827317	6.75143	0.095877	0	0	0	0	0.045768	3.79155	0	0.144265	0	0	0	0
ENSG00000152402	Endometrial cancer specific m6A-reg-exp gene	0.300039	0.241037	1.76509	3.87716	0.583095	12.5652	4.46704	24.3763	1.63631	2.93425	3.98943	0.829927	2.9343	0.81414	1.26967	18.4265	3.48775	3.51401	2.69689	4.10555	0.305861	0.862068	0.414715	0.711028	2.16683	3.13729	1.56714	2.96395	1.77086	2.92577	1.41107	1.5144	2.26925	5.72539	2.51865	6.12832	2.92962	3.7963	0	0	0.243765	0.615144	0.269424	0.468876	0.047452	0.078117	0.728769	0.218242
ENSG00000137727	Endometrial cancer specific m6A-reg-exp gene	0.066633	0	0.905893	0.659279	0.071341	2.48471	0.937941	4.03466	0	1.47779	0.284823	1.5908	1.41506	2.40678	1.39383	0.973013	2.96287	2.16247	2.00694	1.0391	1.17458	1.46626	4.66544	2.18452	3.50976	2.73691	3.49519	5.17638	2.3744	3.52488	0.651013	11.0118	11.5431	3.06207	8.2911	2.80669	0	0.069228	0	0.218013	0.091057	1.22473	0	0.102506	0.34285	0.422291	0.524471	0.358152
ENSG00000149591	Endometrial cancer specific m6A-reg-exp gene	23.4638	75.3003	26.0294	176.311	64.3456	353.33	178.357	635.265	178.678	1349.37	29.9384	35.4045	82.7117	213.97	58.8985	68.08	81.2987	94.9875	114.057	73.1059	63.6224	116.538	22.1602	247.925	613.063	402.827	232.084	475.612	1252.78	1176.45	26.0186	11.4766	31.603	60.865	21.6023	28.3364	4.44201	4.10955	23.3309	28.8659	16.2968	85.0707	10.7783	6.09373	4.00657	5.92575	76.8797	17.6137
ENSG00000137726	Endometrial cancer specific m6A-reg-exp gene	1.9343	3.57384	1.93437	11.9822	8.91782	64.4418	21.6628	92.5977	0	396.553	3.55032	4.65526	8.38851	66.2512	4.58202	11.0612	13.0441	10.2628	17.8476	14.4841	10.3271	24.0535	4.41238	39.2635	113.84	76.1784	56.9276	136.804	123.173	75	33.687	75.0426	77.145	26.053	40.9643	28.1122	0	0	8.59236	6.03524	11.4219	13.4997	1.4826	3.94812	8.54235	1.28504	14.9793	8.62769
ENSG00000166250	Endometrial cancer specific m6A-reg-exp gene	0.692535	0.329027	1.87133	4.6184	2.25653	23.3832	4.99005	51.0465	0	45.2347	4.08117	5.24919	24.7505	16.1705	5.67221	6.44216	12.04	12.253	14.7592	10.2307	8.99344	15.7285	6.31391	15.9725	31.4472	38.6974	31.4152	50.4301	81.9216	61.5093	3.25354	80.7593	62.2486	8.24605	73.266	20.1116	0.430946	0.363993	0.558955	1.41357	0.051198	0.528352	0.252178	0.075645	0.183694	0.219371	1.36033	0.30612
ENSG00000019102	Endometrial cancer specific m6A-reg-exp gene	0.216614	0.899577	40.4707	0	4.32258	4.9643	11.0932	11.2549	0	8.91861	0.437074	59.7399	2.7678	122.015	29.523	3.99687	26.5883	2.42075	10.5189	5.37496	3.28466	106.247	101.221	120.455	68.4457	86.767	97.8336	80.3864	58.9686	31.3202	0	0.777963	0	0.552586	0	0.612603	0.236583	0	9.34227	6.61429	1.29654	1.54294	0	2.38005	0.64344	0.439591	0.909401	15.3764
ENSG00000134954	Endometrial cancer specific m6A-reg-exp gene	24.0104	8.84608	10.5012	9.84191	12.7246	49.9127	36.0923	110.51	3.13903	28.1525	32.6532	46.137	167.611	63.5179	44.7157	45.366	78.4899	60.3715	88.1757	55.3934	61.5691	36.7555	46.5954	50.6115	57.5429	80.8135	49.4124	79.3548	59.1471	74.1151	20.0642	20.8127	20.4209	34.8308	22.0224	58.6021	15.9666	15.4488	213.036	350.065	11.731	44.2045	3.41047	14.9867	6.10036	3.23232	24.2609	10.6751
ENSG00000080854	Endometrial cancer specific m6A-reg-exp gene	0.600037	0.020729	0.014879	0.413551	0.376564	12.2852	0.496041	16.247	0.005083	16.5821	1.76884	14.2198	1.94267	14.0246	6.93138	5.40931	16.4754	4.5614	7.03973	6.27471	3.4967	9.88539	0.690419	9.60286	26.277	24.6547	17.002	52.4769	61.9495	49.2344	9.75462	1.3057	3.18693	9.69176	2.18477	5.14933	0.004105	0	3.02212	3.96026	0.086351	0.361687	0.038539	0.044368	0.06451	0.018381	0.373557	0.153535
ENSG00000151240	Endometrial cancer specific m6A-reg-exp gene	2.69821	0.70366	3.87043	2.78985	5.20832	13.2067	3.26968	17.8864	0	8.87494	9.87431	12.2151	8.5869	15.2627	4.9398	17.4808	13.7985	12.4504	14.4486	12.1296	14.9297	12.8171	5.51063	14.5473	28.4873	29.7281	22.4858	34.3187	45.2924	35.554	13.0053	16.3772	14.6654	14.3674	16.7462	16.6991	0.017867	0	2.8055	2.80604	6.06578	1.63049	5.99397	2.52812	3.90618	4.92144	5.37892	3.86787
ENSG00000123243	Endometrial cancer specific m6A-reg-exp gene	0.811372	1.33903	16.1466	1.53207	3.11689	18.1532	4.6388	31.0413	0	44.7115	1.35105	9.98028	5.46549	20.3539	6.03264	2.75978	5.37485	5.3179	10.7936	6.11101	11.6197	15.7759	7.89269	17.6446	34.5945	44.3534	33.1502	65.363	69.5585	66.0391	0.968229	23.2923	6.44987	16.0667	26.6357	13.6787	0	0	0	0	0.063533	0.154879	0.101614	0	0.041205	0.453451	1.69831	0.607622
ENSG00000077943	Endometrial cancer specific m6A-reg-exp gene	0.396395	0.369437	0.43351	2.16775	0.547883	3.1983	0.73637	15.8096	0	7.00516	2.0876	5.92142	1.73837	5.60694	5.50712	1.04574	2.87339	2.38206	2.25322	2.56427	6.89921	5.23807	6.73972	7.02794	4.95309	10.978	8.24302	8.31087	5.35362	7.86566	0.789332	0.540169	0.550178	6.41266	1.47246	12.3043	0	0	0	0	0.03812	0.419636	0.060602	0.155043	0	0.064231	0.367263	0.20936
ENSG00000197321	Endometrial cancer specific m6A-reg-exp gene	8.52742	21.5435	21.9095	14.303	9.30447	118.479	42.6467	223.459	11.4688	159.669	44.6608	64.7259	49.3923	256.863	47.6151	68.3337	100.163	40.4758	75.9977	50.7389	50.8384	199.009	51.2161	207.737	359.24	296.16	263.608	544.661	387.933	464.063	75.7863	124.034	123.134	187.5	100.466	299.746	3.24891	1.99186	73.748	75.3005	11.9233	32.6957	12.565	13.363	3.89087	6.93308	10.7681	7.10663
ENSG00000165757	Endometrial cancer specific m6A-reg-exp gene	0.796126	1.90035	1.09383	1.35088	0.680389	21.7299	5.42208	29.8475	0.018708	46.3449	9.38416	2.45254	22.263	24.1302	5.09099	10.9865	12.6066	22.5932	22.2955	17.7781	3.34004	8.61246	1.56118	19.8116	46.4835	43.7121	28.9147	64.4795	46.0369	45.7661	4.51222	6.62823	18.0135	10.9566	8.0314	16.3378	0.42308	0.49658	0.035641	0.027806	2.19228	4.81028	1.00153	3.36265	0.362547	0.315709	2.51439	0.679311
ENSG00000099250	Endometrial cancer specific m6A-reg-exp gene	9.24523	9.18773	32.19	11.9941	9.50979	66.2888	53.8264	95.6116	11.0537	35.4285	38.4448	17.3594	74.3409	30.19	35.7801	54.9913	48.712	121.22	91.6289	55.6518	31.4588	22.0853	14.3212	25.9528	42.7519	57.2216	41.4044	61.7398	42.7242	59.3976	19.7214	39.0134	22.4684	70.8731	25.4589	46.4233	10.6437	15.0891	1.58891	2.51723	31.7838	36.0835	3.30682	19.3691	3.64326	13.4335	10.2664	11.7495
ENSG00000165507	Endometrial cancer specific m6A-reg-exp gene	21.322	11.9968	18.016	68.4809	53.9651	25.0379	51.6556	125.637	56.2782	66.8527	44.6348	21.0891	110.243	40.8221	58.2909	24.153	34.0141	119.898	110.881	99.1845	35.8102	46.5084	19.7353	32.2354	26.827	59.7841	28.1817	83.435	36.0502	44.7457	13.706	5.18566	11.7825	34.3719	9.38719	22.5807	7.3814	5.98294	5.2723	14.6645	29.6747	126.253	14.296	134.936	32.354	12.6812	63.4837	50.6627
ENSG00000165633	Endometrial cancer specific m6A-reg-exp gene	0.594094	0.744778	3.20219	2.24036	0.859115	6.26684	2.9372	24.809	0	15.7951	2.21089	2.62132	11.0448	5.7379	3.96942	4.48139	9.0203	10.4388	9.33419	7.91449	3.7332	3.22644	3.83195	6.53745	9.00411	15.0511	10.4536	14.4403	9.17852	14.1846	3.40434	0.642411	3.42256	9.04015	2.56544	5.0954	0.093916	0.083499	0.00079	0.078991	9.08893	0.727969	0.862731	2.41787	0.369321	0.967717	1.04664	1.59824
ENSG00000122877	Endometrial cancer specific m6A-reg-exp gene	1.52277	0.43158	0.314245	4.04948	2.6062	6.78606	6.36068	8.61552	0	14.2845	1.51528	2.46878	1.69156	1.56613	5.02855	1.401	5.93018	4.87756	12.6042	4.47214	0.816535	0.762678	1.64941	0.528298	1.57873	5.10275	1.71964	3.86928	3.94162	9.67164	0.755422	1.06027	5.65611	8.4434	2.46623	18.1157	0.211427	1.64761	1.8671	3.87379	0.458344	3.77232	0	0.340738	0	0.488424	4.76367	1.57404
ENSG00000075073	Endometrial cancer specific m6A-reg-exp gene	0.531631	0.184156	1.0344	0	0.227676	2.94345	0.969022	15.189	0	4.10087	1.59896	0.75061	1.02724	24.5693	0.652679	4.01241	2.93466	3.68804	4.26231	0.688963	1.72724	11.6921	0.795874	16.3139	38.3439	37.0978	21.7595	69.8402	42.8306	33.7166	2.51269	2.4721	0.47684	3.5411	0.376017	2.20679	0.563681	1.1684	1.56023	4.09384	0	1.419	0	0	0	0	0	0.240408
ENSG00000107738	Endometrial cancer specific m6A-reg-exp gene	4.1544	0.635777	0.794704	4.59125	10.2369	10.2168	8.01528	13.1226	18.2003	39.9933	7.39946	17.1574	43.17	27.2319	22.7702	8.90499	16.5436	16.9398	18.9503	10.7454	53.8102	23.312	23.9969	33.4559	32.6743	41.2137	28.48	22.1044	31.715	40.3512	5.28558	21.0904	11.8488	19.907	21.6562	21.1027	25.4115	14.3399	190.906	173.952	1.67881	13.836	1.2419	1.90997	1.56388	0.557548	4.57736	3.19841
ENSG00000165424	Endometrial cancer specific m6A-reg-exp gene	1.86497	1.64991	3.42553	2.59088	7.10605	17.0594	5.81857	32.6056	0.053073	62.1599	12.5856	13.766	9.6792	15.0734	8.45925	6.55052	19.0009	13.9919	24.7597	20.5473	4.04063	19.026	3.07634	12.6298	37.9146	42.9644	27.3379	46.6811	82.7922	69.6068	5.21285	4.75063	5.13277	23.3618	8.47894	21.1157	2.19483	2.56884	4.65852	3.21577	3.65109	7.51439	6.81594	6.18301	4.41148	5.87753	7.5492	6.94444
ENSG00000173269	Endometrial cancer specific m6A-reg-exp gene	4.57261	1.63504	2.07353	6.54647	2.96253	24.8994	8.00183	24.3976	7.31203	47.445	6.69481	3.89883	13.0941	8.5522	10.3312	5.61345	10.8621	14.1025	9.51753	11.5444	6.91766	5.40051	2.79972	7.5677	9.15182	20.0919	12.9733	13.9973	11.817	23.5095	7.0728	7.16559	4.12195	27.7647	5.50261	18.4122	0.251276	0.322944	0.247984	0.391262	3.84207	8.50283	3.01534	2.73728	2.14532	1.00976	5.10439	1.25217
ENSG00000107796	Endometrial cancer specific m6A-reg-exp gene	40.0765	98.7481	36.2486	349.012	132.676	1843.8	445.297	3800.65	399.621	5489.43	121.131	138.168	237.539	603.27	224.643	171.614	331.483	662.575	604.977	317.715	183.87	298.047	124.268	450.015	1322.29	966.751	605.256	1792.15	5049.11	2940.53	31.5438	31.371	52.7125	166.669	52.8471	113.835	0.79649	1.34981	14.013	12.3089	71.8192	248.659	18.1811	40.7436	5.8476	11.0689	203.092	18.3358
ENSG00000095637	Endometrial cancer specific m6A-reg-exp gene	16.7628	1.76735	1.91423	1.01318	2.00749	136.437	34.1092	265.259	0	39.5666	135.371	48.3221	24.0417	207.445	37.661	37.279	68.7025	76.3702	113.79	85.0827	50.888	163.223	29.7748	173.596	535.79	417.287	264.071	597.699	803.539	618.333	7.5638	3.83091	8.11622	47.0225	3.61037	66.68	0	0	0.299736	0.660898	20.8322	39.2304	5.97631	9.225	5.14089	5.62479	12.3309	9.91838
ENSG00000059915	Endometrial cancer specific m6A-reg-exp gene	1.32081	0.143916	1.63597	0	4.52815	24.1708	3.99346	35.7361	0	80.2414	1.85713	0.769019	2.62848	22.6697	0.775583	3.78912	4.23834	4.48579	4.43579	2.46819	2.26734	9.77837	1.1817	15.181	28.7196	31.0085	35.7438	29.0607	39.8186	28.2285	2.02313	1.88579	8.31558	1.41478	1.94483	0.646123	1.72013	0.862108	6.48688	4.11993	0.441978	1.58886	0.135646	0.920532	0	0	0.33725	0.820275
ENSG00000139200	Endometrial cancer specific m6A-reg-exp gene	0.334247	0.338074	1.31654	3.35716	0.458733	4.68585	1.82754	7.71363	0	21.1388	0.166549	1.74571	0.769333	1.29361	0.469702	0.568781	0.559863	1.03674	1.05021	0.470922	1.02303	1.38932	0.468729	1.92543	2.37052	3.56434	2.43374	2.40874	2.99767	2.56594	0	1.02288	1.0165	0.133993	0.154074	0.125156	0.486108	0.278213	1.19798	2.22189	0	0.474611	0.147224	0	0	0	0.267927	0.29063
ENSG00000159403	Endometrial cancer specific m6A-reg-exp gene	29.4352	25.4637	47.976	202.276	63.724	69.6346	103.495	264.828	332.46	366.458	47.975	61.1746	230.203	116.379	76.1858	55.0713	104.312	241.96	169.845	145.268	44.1339	109.89	62.7235	54.3039	128.948	194.155	79.7953	199.258	284.026	418.428	40.6853	83.9309	121.014	118.29	93.1199	68.0405	2.00697	3.19029	3.72322	4.88638	613.598	1248.22	149.627	298.487	412.485	171.223	870.135	700.081
ENSG00000059804	Endometrial cancer specific m6A-reg-exp gene	26.4981	17.3312	7.67337	30.5051	36.0382	170.539	75.3979	113.043	47.603	81.6699	85.1698	35.4289	428.526	40.6116	55.8102	96.7591	120.682	120.67	215.007	24.9467	12.3042	20.2074	20.5465	28.4628	24.8193	88.8064	45.4428	79.3791	51.059	61.8321	28.1902	29.3773	48.3573	124.474	44.4476	105.436	14.4243	43.6214	118.262	110.831	3.31346	9.72217	1.69035	3.67394	1.60186	0.31201	4.84446	1.84408
ENSG00000134533	Endometrial cancer specific m6A-reg-exp gene	0.136614	0	0.088172	4.38806	1.20593	27.9735	7.02498	73.7804	12.9807	127.812	4.35271	1.41572	6.85572	6.30581	3.10297	5.57043	5.724	8.2477	10.3919	13.6461	3.55073	6.38958	2.83773	6.88076	19.7603	25.7726	19.6914	21.9662	9.45747	26.2095	0.844114	0.535766	0.728733	4.77724	0.881398	4.9619	0.064964	0	0	0	0.957256	1.84634	0	1.68123	0.300877	2.44782	1.73622	0.590761
ENSG00000123095	Endometrial cancer specific m6A-reg-exp gene	8.63258	2.33187	6.89039	13.3657	1.99917	21.5226	16.046	35.9153	0	6.43703	4.02502	18.555	6.98113	18.7707	8.55876	14.6635	32.6509	14.3848	23.4445	22.1052	4.36601	16.0221	14.8631	19.5701	11.3491	50.2405	40.9831	20.0578	22.1842	22.0292	10.2748	149.066	46.8534	13.3723	101.754	29.7427	0.564224	0.314782	0.515252	1.51608	0.17207	4.49761	0	0.101019	2.05562	0.196612	1.47769	0.346669
ENSG00000186081	Endometrial cancer specific m6A-reg-exp gene	36.8603	139.098	0.974255	29.035	3.58576	12.5537	26.4616	3.00346	0	11.0278	0	0	0	0	0	1.00204	0	10.2653	0.056087	0.220977	0	0	0	0	0	0	0	0	0	0	855.141	2258.48	1277.29	1119.8	2168.73	1160.56	0	0	0	3.61038	0	0	0	0	0	0	0	0
ENSG00000135424	Endometrial cancer specific m6A-reg-exp gene	1.70099	0.247971	1.19584	0	0.927863	19.9183	4.32798	33.217	0	37.4777	16.1577	5.37103	5.47859	54.3494	9.56056	9.89007	22.8171	14.3721	35.1212	31.123	30.653	40.5494	6.48063	50.0594	59.1815	79.1316	43.2695	155.523	200.056	188.785	14.4454	8.25271	6.25984	108.369	9.89028	82.1278	70.5284	82.7866	0.632222	0.93832	13.4875	7.14752	5.99087	43.7506	0.886849	0.48272	2.17771	4.83185
ENSG00000123342	Endometrial cancer specific m6A-reg-exp gene	3.31007	1.12982	2.86793	19.3089	4.33179	34.886	21.1438	16.6415	0	46.866	9.56414	28.8477	90.9622	21.4387	14.4283	9.85991	17.7007	43.4336	102.051	24.7366	5.25829	23.1338	16.9367	10.6153	10.1999	6.93597	2.40413	39.0422	18.187	67.1988	2.75451	2.10083	1.52604	15.9058	6.20986	17.4074	1.63876	1.09088	0.39276	0.22568	1.5602	9.22049	0.265703	1.4461	0.291029	2.70822	10.7038	7.94257
ENSG00000183160	Endometrial cancer specific m6A-reg-exp gene	0.867545	1.21012	2.25357	4.73164	6.43355	4.47056	6.71307	18.2471	0	11.6359	3.33637	8.25115	26.6375	8.23989	12.2658	1.56214	4.97842	30.6799	38.0274	39.8523	6.26096	3.17767	8.19084	6.64752	9.35792	15.5134	10.8066	9.86858	11.6083	15.227	4.80535	0.18546	7.94881	12.6191	6.19099	3.59659	4.55702	4.68238	1.39116	0.780684	0.423405	2.62532	0	0.095329	0.145006	0	2.58526	0.198118
ENSG00000135111	Endometrial cancer specific m6A-reg-exp gene	9.30059	3.54491	10.3503	7.3772	3.47752	47.0078	14.8964	66.6616	13.286	55.2288	22.2145	15.532	12.6738	7.52081	23.275	25.8967	27.125	23.4269	23.4993	1.88512	41.9367	11.0527	3.38943	7.33195	7.12188	16.3654	11.1523	10.3064	7.19897	10.8264	15.1483	5.21441	5.96342	20.6382	2.62715	11.779	0	0	0	0	47.6674	9.6209	14.8736	10.4541	4.44697	7.08024	14.6161	11.8649
ENSG00000088992	Endometrial cancer specific m6A-reg-exp gene	26.0118	21.3399	2.04697	0	6.07041	6.97356	9.36007	8.97215	0	9.39413	7.60497	14.1062	13.9585	3.25886	14.383	4.70202	26.5399	7.94531	21.7788	15.2884	1.77778	1.18927	1.21105	2.29298	1.48672	4.47073	3.24474	2.34533	1.32692	2.27851	0	0	0.149224	2.13253	0	1.17697	0	0	19.4253	22.7571	7.13894	4.35562	0.473438	23.6395	0	0	11.4406	3.54623
ENSG00000150457	Endometrial cancer specific m6A-reg-exp gene	1.82235	1.249	2.16118	3.55574	1.35606	17.0651	6.36935	16.5263	4.41899	16.5343	2.29535	7.29399	11.337	6.46714	6.2694	3.96112	12.147	7.97682	15.1357	8.24663	3.69211	6.36356	3.25405	6.46885	9.07818	15.4908	8.50351	14.7941	20.3134	21.7253	4.50102	15.7187	8.62355	12.8692	12.7214	8.92542	10.4062	14.1411	10.6286	12.8079	2.19983	4.09485	2.04749	2.61177	1.96428	0.414761	3.52265	2.37036
ENSG00000139597	Endometrial cancer specific m6A-reg-exp gene	3.87377	0.597162	5.36317	4.79148	4.08955	11.9338	2.87035	19.3482	0	26.5572	2.53237	12.6555	7.583	12.5735	17.7274	7.10574	16.8436	9.62632	20.2978	27.1464	31.7263	17.5804	11.1832	19.3623	13.6111	23.5408	20.5868	14.6073	6.38415	14.92	7.98094	31.7036	21.4826	10.0558	28.814	22.5755	15.0344	28.9225	26.2421	36.1907	7.91338	11.6945	18.423	7.34513	49.3262	24.6425	29.8384	26.3696
ENSG00000133121	Endometrial cancer specific m6A-reg-exp gene	14.243	3.21923	11.0526	11.6702	5.02746	53.2068	13.4507	74.5171	3.50928	16.4306	23.8344	22.7663	21.1986	34.4068	34.2084	16.2117	39.1753	22.2083	22.6974	15.4067	25.646	51.3742	17.1177	29.2494	57.3213	52.2158	37.7989	61.5379	45.7208	93.556	3.44422	33.864	26.5068	20.8229	23.067	15.3561	5.69472	5.39134	0.290152	0.364262	7.66935	10.9576	3.68134	6.82351	9.23747	2.48689	10.2576	8.47481
ENSG00000178695	Endometrial cancer specific m6A-reg-exp gene	1.83595	1.98243	0.845705	14.2913	2.81146	22.1186	14.8288	36.009	3.83493	31.4085	10.5195	24.2588	38.4995	31.1823	21.0651	41.6914	24.9201	45.2067	57.65	38.3733	27.1938	46.9113	15.5293	34.9522	66.2279	63.5707	55.883	87.7126	103.049	97.4077	11.035	73.4647	44.8957	55.7568	72.6056	47.9578	4.71934	5.20456	50.546	55.4681	2.14066	11.2298	1.32913	3.1742	2.70846	0.706273	9.82297	3.00931
ENSG00000125266	Endometrial cancer specific m6A-reg-exp gene	1.83443	1.62585	5.12193	2.96204	1.76471	16.1704	10.0172	22.6773	7.38586	11.2358	24.9582	46.6594	11.068	18.8543	43.3005	10.5164	51.5801	22.7166	11.8168	37.1916	14.5031	33.0464	37.951	19.8182	33.2963	20.6859	14.8076	22.9588	38.6848	27.0472	9.02219	168.014	54.6079	14.0325	154.146	18.4457	0.646791	0.567841	0.196691	0.297664	2.79294	6.29749	1.00297	2.05938	2.45132	0.820422	5.37702	1.01872
ENSG00000183087	Endometrial cancer specific m6A-reg-exp gene	6.52728	1.9446	5.96349	11.0738	12.298	30.8428	10.8805	56.8822	22.2477	212.319	37.1761	36.0828	22.4522	58.0949	63.9006	18.7403	66.9394	60.1589	78.1298	35.7604	55.7932	62.6856	54.3023	74.4017	51.8977	67.4209	62.5267	65.7951	89.874	73.578	34.7788	64.136	70.9084	87.0782	48.8061	45.7349	40.4095	45.9339	7.98642	7.36471	11.0136	41.8788	14.4585	3.0408	5.20923	4.97407	14.5736	13.0528
ENSG00000185989	Endometrial cancer specific m6A-reg-exp gene	2.53724	1.39877	10.728	0	3.59389	12.6519	6.56672	25.455	0	15.3716	4.55066	9.74803	15.6571	10.1405	14.7831	8.01638	20.7764	17.6061	24.8485	21.8851	3.73932	11.1826	6.75438	9.36532	14.6006	24.9918	13.3719	16.4715	16.2452	18.3677	13.9231	12.4187	19.398	17.0713	15.0969	15.8188	65.0287	68.9413	118.793	124.408	1.36535	9.42657	0.062935	0.511999	0.58913	0.52428	3.26415	0.990167
ENSG00000092051	Endometrial cancer specific m6A-reg-exp gene	0.141037	0.13028	0.426874	0	0.220665	2.33435	1.61161	2.08379	0.031021	18.6525	0	0.000158	0.270964	0.16818	0.35524	0.242767	0.160601	0.13348	0.485698	0.094105	0.474151	0.430124	0.178455	0.804154	0.183146	0.406053	1.38006	1.44112	1.60899	1.02629	0	0	0.336605	0.19211	0.126229	0.173031	0.112425	0	0.301498	0.025918	0.146844	0.134804	0.180922	0	0.31062	0.499446	0.768269	0.195264
ENSG00000119699	Endometrial cancer specific m6A-reg-exp gene	7.3875	3.14898	19.568	6.9803	8.05844	31.9968	12.4931	29.5671	0.02542	53.4492	5.86043	4.83911	11.7348	6.2151	7.06055	21.8671	24.465	30.7686	22.6878	31.7359	6.50565	5.42092	3.49932	7.18315	12.1686	23.1281	12.7698	23.8464	72.5736	41.3602	25.8318	87.2249	39.8626	37.3707	78.7475	22.3907	0.699599	0.458051	3.88715	4.45952	1.49056	7.91802	0.730082	1.13902	2.00673	1.97703	5.55943	2.62805
ENSG00000053254	Endometrial cancer specific m6A-reg-exp gene	24.0838	2.49862	26.481	34.2129	6.30999	39.1572	22.6165	60.7089	20.0886	33.6561	22.9512	68.0699	73.8589	68.5744	59.7026	38.2289	58.67	62.9491	71.2581	73.8582	128.22	90.3071	41.4562	75.3223	90.3471	124.34	102.747	116.854	182.744	155.211	45.6268	67.6733	61.1021	64.1873	63.2656	76.2083	31.9521	39.2599	108.543	104.768	23.9289	38.2379	15.1247	9.60609	9.84602	12.9559	21.9876	21.0431
ENSG00000140092	Endometrial cancer specific m6A-reg-exp gene	4.71177	4.05426	23.4684	18.963	36.0192	115.681	42.464	259.105	0.044634	370.062	2.04416	11.0675	18.8194	19.7313	14.7281	7.15939	9.38097	16.5836	32.3085	28.1666	14.345	15.5958	11.5867	13.791	33.1314	28.6585	18.4814	47.7227	141.753	108.954	3.61971	3.74469	8.03555	37.3375	5.57433	15.2911	0	0	1.10481	1.3107	1.35009	27.7431	5.41219	1.27214	6.60198	2.44826	24.6015	13.2617
ENSG00000100628	Endometrial cancer specific m6A-reg-exp gene	1.60272	0.052078	2.05017	3.03972	2.25178	12.1667	2.49043	21.6012	21.8113	21.3589	0.283298	2.43763	0.517992	15.1317	3.35556	2.34228	2.81702	0.595891	2.34593	1.45199	8.55804	7.24229	8.56833	18.0154	38.9641	38.4353	32.9835	25.9192	54.656	48.0868	5.63991	0.54117	1.15806	50.9205	0.465161	124.33	10.3398	12.6085	0.980274	2.59997	0.0587	2.58732	0	0.371905	0.58371	0	0.352379	0.093277
ENSG00000182636	Endometrial cancer specific m6A-reg-exp gene	0.811372	1.9112	2.81206	9.86606	6.28985	18.5048	6.56297	35.8893	18.9423	90.2655	2.6677	5.92167	10.1568	16.6156	6.67884	3.12142	6.35857	11.6964	13.2565	7.67676	4.07835	11.4509	6.1108	16.4781	16.0257	22.679	16.0037	25.2712	38.301	28.3106	0.638644	24.2299	20.5515	9.46165	21.4281	13.3992	0	0	0	0.1462	1.93454	2.84356	0.340004	0.332851	0.446738	0.717053	3.53203	1.77663
ENSG00000183578	Endometrial cancer specific m6A-reg-exp gene	1.24429	0.561959	2.38565	1.96069	0.63898	13.0643	3.03052	25.5772	0	134.631	3.87156	4.57764	1.52427	4.48834	1.57457	6.94585	2.66316	5.97755	6.24756	4.72183	1.83878	6.68969	2.5339	4.99977	4.64081	6.96307	5.37698	8.09756	5.06639	9.6499	4.19967	4.22327	2.28499	4.82202	4.38046	3.45104	0.282351	0.052088	0	0.219262	0.289038	1.63104	0.130091	0.585238	0.338787	0	1.17045	0.346265
ENSG00000140416	Endometrial cancer specific m6A-reg-exp gene	68.5952	58.9322	23.7509	82.7814	37.2549	538.412	98.7798	528.665	10.592	680.556	343.54	299.45	215.957	467.154	248.267	204.029	292.941	423.804	413.148	459.912	292.663	456.07	174.254	541.857	1004.26	1127.36	774.275	1367.72	2562.97	1446.92	57.779	44.7984	60.3818	171.253	44.4064	912.085	1.48863	3.2836	40.1858	32.7228	46.7082	106.682	34.6432	21.4944	21.3856	9.72355	111.625	45.3774
ENSG00000103710	Endometrial cancer specific m6A-reg-exp gene	2.46962	0.594889	2.69195	2.11278	2.02902	18.1194	6.28165	33.5132	9.86763	60.9231	2.95927	1.77062	4.99276	10.4986	4.27928	4.47024	5.00842	5.89832	3.75601	3.62955	3.09172	4.93266	1.58428	5.71556	14.9281	19.6852	7.78362	15.8104	26.1307	25.1996	1.6055	0.585182	0.15654	9.13961	1.40113	3.19911	0.25168	1.05387	0	0	0.479401	2.38316	0.36542	0.554073	0.540839	0	1.38355	0.257042
ENSG00000131873	Endometrial cancer specific m6A-reg-exp gene	14.4244	9.25496	9.4373	22.0891	4.31108	59.0562	42.4042	69.4656	31.9706	22.2161	34.1188	33.103	63.9338	17.277	21.7259	33.6667	27.642	33.1353	30.3298	23.5866	12.8422	20.7015	13.4095	12.8547	17.353	27.0978	15.4913	21.3121	25.5298	34.8039	22.5419	121.407	196.933	36.0991	141.57	28.4605	86.3618	97.5682	17.1799	18.9967	2.11458	6.03493	1.55461	2.06939	1.47868	1.42069	4.47498	1.55379
ENSG00000162069	Endometrial cancer specific m6A-reg-exp gene	15.0718	1.62966	8.65546	0	7.31213	1.64671	2.40628	2.57669	0	0.956134	17.9099	28.9562	2.93527	25.0904	33.3204	12.9273	27.8232	13.1502	17.8801	14.1647	25.1302	37.6754	22.3648	34.9235	15.0925	32.084	30.3167	28.2333	20.1626	15.7199	1.61407	0.826613	0.961995	4.23527	0.806243	10.2597	0	0.090121	0	0.042894	0	0.138511	0	0	0	0.298753	1.10628	1.40516
ENSG00000162104	Endometrial cancer specific m6A-reg-exp gene	0.468017	0.957425	2.34567	0	2.7387	6.94337	2.10267	17.0652	0.01093	11.4007	2.63103	13.7278	9.08674	15.7016	15.0172	7.20305	15.6506	7.46227	9.39645	11.8132	28.3555	18.0071	9.29312	23.7703	17.8257	22.6267	20.1642	18.6535	30.7223	24.5084	10.108	10.7235	7.54727	13.6699	5.69502	23.0987	16.8526	17.4124	17.4869	21.9567	3.77034	8.32542	7.52984	3.17767	0.972731	1.26104	3.72378	2.91323
ENSG00000133392	Endometrial cancer specific m6A-reg-exp gene	19.508	5.23763	8.7481	221.715	29.1503	810.338	161.564	1359.82	324.335	1195.23	14.4868	39.9279	21.1104	1118.93	46.4081	94.7211	156.944	59.5086	176.197	68.127	117.668	768.859	51.5403	915.611	2196.93	2147.45	1792.43	2791.89	3160.61	2785.29	25.7566	20.1263	11.4879	81.8295	15.7165	53.3614	1.09858	0.823548	11.7359	8.7474	1.10512	19.5538	2.90942	0.96639	2.04124	1.69984	23.0717	2.74051
ENSG00000103489	Endometrial cancer specific m6A-reg-exp gene	1.04198	0.450361	0.94934	0.711748	0.916323	7.01351	1.74761	10.464	0	3.82119	12.3351	16.9703	12.6623	30.1862	26.0135	32.2614	28.5247	28.6999	25.2358	34.9066	26.8268	24.5174	15.1382	32.6427	35.3394	38.4399	30.2666	34.7453	38.3966	36.8767	7.9838	43.9249	28.978	9.71334	35.5593	14.2273	10.4165	23.0639	22.6962	22.6073	0.063954	0.540662	0.079062	0.531536	0.051242	0	1.13382	0.226352
ENSG00000102935	Endometrial cancer specific m6A-reg-exp gene	0.325973	0.1084	2.14524	1.18912	1.97818	1.89162	1.21625	5.99098	0	11.7838	4.37763	5.43217	1.74609	4.53581	8.14373	3.43863	4.61304	4.1253	5.47834	3.76813	2.01414	2.82191	1.93162	5.09168	5.96643	7.17585	8.69911	9.84753	8.71156	8.65757	2.28713	0.314572	2.51775	14.5292	0.549588	7.50173	0	0	0	0	0.080844	0.514889	0.13381	0.374532	0	0.026592	0.27883	0.132077
ENSG00000277639	Endometrial cancer specific m6A-reg-exp gene	4.46128	0.381054	69.3651	20.8214	4.73825	5.28914	17.8894	5.64963	18.197	5.67425	1.91847	6.1421	1.96495	6.38891	4.08015	1.11365	17.8677	0.980109	6.95328	1.53881	0.48438	5.65414	5.36379	6.01871	4.07174	5.4039	5.64415	4.88103	1.45892	4.34623	0	0.680238	0.560982	4.23499	1.18206	4.25599	0	0	0	0	0	0.525715	0.385711	0.150424	0.403786	0.498546	1.63645	2.8631
ENSG00000140937	Endometrial cancer specific m6A-reg-exp gene	6.2056	9.90751	13.9527	8.80775	3.54268	32.7955	24.6363	120.192	5.68776	20.6417	20.213	17.5101	88.9793	12.0818	20.5142	97.9151	72.6375	133.464	127.557	122.837	4.69099	12.2527	12.7583	12.1756	18.7801	30.7326	19.0943	15.7201	47.8769	46.2592	167.721	47.1532	46.785	72.669	54.578	11.4649	0	0	0	0	0.403442	2.18942	0.244346	0.264027	0.507372	0.758485	1.36396	0.732736
ENSG00000157423	Endometrial cancer specific m6A-reg-exp gene	0.014599	0.567117	22.2347	0.446754	0.225103	0.953366	3.65331	5.79751	0	1.64958	2.59221	2.9336	0.236436	0.841947	1.63791	0.965202	1.33504	1.11819	16.758	0.987649	0.036702	0.580717	0.361418	0.540426	0.97281	0.510201	1.35017	3.54842	1.28091	2.31302	0.204004	0	7.69852	0.028578	0	0.042082	0	0	0.003753	0	0	0.083717	0	0	0	0.039962	0.180352	0.012404
ENSG00000166473	Endometrial cancer specific m6A-reg-exp gene	0.5346	0.012508	3.56403	2.8551	2.30741	2.66093	1.3262	41.1566	0.01182	3.13319	0.275438	0.348804	0	1.6206	0.207381	1.46583	2.09239	0.240266	0.188736	0.496401	0.880238	0.207266	0.422444	2.7015	0.926184	9.38781	7.79849	6.59071	0.275442	2.6255	0	0.011225	0.039758	0.954366	0.086076	0.642669	0.047196	0.010573	0.000106	0.089788	0.999246	0.514818	1.17012	0.120792	1.67875	0.476288	1.15577	0.82911
ENSG00000177374	Endometrial cancer specific m6A-reg-exp gene	3.29137	0.090702	0.35167	1.35071	3.39523	3.41448	1.38569	17.3656	7.1765	34.6559	7.61979	4.52467	1.00981	8.36241	1.29466	1.11026	0.953247	16.2754	13.5011	0.719749	0.761118	10.1579	0.917387	2.95052	10.6684	26.0306	18.3389	11.291	17.3322	15.2829	0.458132	2.08788	3.66718	12.0966	5.66214	10.3608	0.366035	0.838037	8.35753	7.25212	0.20806	0.115888	1.21211	0.35002	0.799306	2.23386	2.71327	1.92057
ENSG00000286190	Endometrial cancer specific m6A-reg-exp gene	0.549859	0.333323	1.7588	0	6.34807	8.36511	3.18829	18.2131	0	76.4822	0.824742	0.665499	1.58325	2.82813	0.461594	0.897717	3.00107	1.11756	4.88392	2.57692	1.50076	0.924824	1.5713	4.70856	3.26449	6.16614	3.3943	6.2794	10.8599	9.37818	1.82588	9.19706	14.0505	2.69019	8.85237	8.45974	0.279928	0.142816	35.9423	24.6334	3.98244	7.41957	0	5.97151	0.454126	0	3.8141	1.38548
ENSG00000132514	Endometrial cancer specific m6A-reg-exp gene	0.292901	0	0.09456	0	3.83159	2.47955	6.60124	6.93512	0	6.40402	0	5.56814	3.32943	6.31538	4.77058	1.42143	2.08131	1.60888	3.81749	1.27107	5.84734	4.37631	4.94341	8.65546	9.71889	10.8893	8.77748	8.018	10.2861	11.0793	2.58017	1.24704	1.64326	11.2259	2.61565	7.69459	0	0	8.91715	18.1813	4.43059	14.3288	0.586612	2.54156	2.22788	6.09922	5.45031	5.16979
ENSG00000109099	Endometrial cancer specific m6A-reg-exp gene	7.18392	5.91915	8.20333	17.8381	8.30532	85.2107	21.7518	115.087	25.3045	230.515	18.1829	28.2529	71.2233	57.5999	30.8726	29.2271	64.2817	83.8916	54.7609	29.799	277.36	53.8915	23.0305	38.6712	64.1469	132.405	63.949	112.041	97.7399	77.874	12.4601	16.1481	19.2463	37.6358	15.2555	40.716	17.7331	18.0679	0.818821	1.06529	3.67366	6.59608	1.08798	0.899899	2.88022	2.67843	9.77811	3.27354
ENSG00000166482	Endometrial cancer specific m6A-reg-exp gene	4.25901	2.20865	5.66123	12.7198	28.747	52.4489	8.51554	35.7669	0	191.794	4.61269	19.8618	30.0746	40.7971	23.5054	12.3527	38.1701	17.6828	38.1964	17.8891	28.8937	47.1387	45.9096	58.046	63.7726	167.235	58.2977	135.735	72.7296	90.9243	3.61128	1.03813	2.62533	68.3445	4.30168	61.5412	14.1639	21.1183	1.72283	1.48314	0	5.61554	0.456581	0	10.4204	1.89802	21.7365	9.95857
ENSG00000154760	Endometrial cancer specific m6A-reg-exp gene	0.543892	0.107732	1.85545	0	0.461216	4.33807	2.39015	11.8705	0	1.25509	0.812847	13.1489	5.57732	6.54456	10.8463	1.52179	5.6331	5.73232	8.2735	11.1353	1.66907	8.53394	4.39751	9.17616	19.0654	20.2257	14.2864	16.8248	9.47925	6.36324	1.36886	0.532378	4.08059	3.49803	0.923859	3.12499	45.0015	53.996	13.1205	30.4964	0.208795	4.27901	0.070553	6.50368	0.852171	0.964826	1.38564	1.76286
ENSG00000186832	Endometrial cancer specific m6A-reg-exp gene	14.4257	60.5921	0.504185	4.87858	2.05824	1.31774	11.7234	0.606886	0	0.152131	0	0	0.636162	0	0.306185	8.93004	3.13033	0.907109	0.068947	0	0	0	0	0	0	0	0	0.087522	0	0	278.277	265.464	131.623	339.88	295.56	508.512	0	0	0.044497	0	0.011501	0.098542	0	0	0	0.078848	0	0.065271
ENSG00000173805	Endometrial cancer specific m6A-reg-exp gene	0.149365	0.071116	0.524667	1.19434	2.77772	2.23332	0.270335	6.78162	0	1.86234	0.188353	0.242818	0.008353	0.42658	0.213694	2.11421	0.448453	0.284568	0.525748	0.057772	0.851901	0.229173	0.042412	0.583027	0.446892	1.1394	0.606985	1.70083	0.142744	0.247785	5.00591	0.028957	0.266306	1.43664	0	2.96935	0.060797	0.135704	0.012339	0.032469	0.014166	0.327375	0.07994	0	0.235832	0.128226	0.168542	0.02297
ENSG00000182963	Endometrial cancer specific m6A-reg-exp gene	0.74347	0.911598	2.00959	3.46734	2.86811	32.4402	8.92894	94.7978	0.005669	29.2555	9.62308	1.95561	11.83	11.9325	5.67497	6.35272	5.94009	11.3772	9.18122	9.69665	3.02582	6.96944	1.29535	10.2721	21.7472	34.7526	24.7603	53.9405	98.5602	45.0295	3.61713	6.71869	5.69428	4.27058	5.11899	7.28086	5.00305	4.36052	0	0	0.67734	2.8758	0.267364	0.820858	0.36973	0.168021	0.745206	0.312245
ENSG00000166292	Endometrial cancer specific m6A-reg-exp gene	0	0.218429	0.347006	0	0.6984	6.7656	1.12183	5.62936	0	2.46114	0.185433	1.63628	0.656985	6.43737	2.31595	0.214478	1.76989	1.99745	4.22356	1.41397	5.90825	4.95688	3.22028	5.59367	6.40956	5.35288	5.80981	14.7448	6.54886	14.6289	0.127167	0	0	4.04108	0	13.8744	0.107711	0.109187	0	0	13.0494	0.200902	1.20273	0.433786	4.05866	2.34598	6.85344	3.68331
ENSG00000180891	Endometrial cancer specific m6A-reg-exp gene	159.063	17.2821	25.7256	8.4637	3.53314	25.3383	19.9881	29.4003	0.023508	30.8833	25.7533	14.7713	9.25204	23.4221	15.7832	34.6275	15.7897	30.1673	18.954	27.3239	11.1445	15.0748	8.2277	17.3271	22.3361	31.9859	28.0362	33.1735	41.2787	40.6412	20.2945	15.404	15.6828	23.4127	16.3105	25.2619	5.39271	0.734379	12.2428	8.11366	2.6682	8.4837	0.512393	6.10772	0.728113	2.83211	1.85158	1.94791
ENSG00000108375	Endometrial cancer specific m6A-reg-exp gene	70.8461	13.463	12.1917	4.6978	0.665589	3.40322	9.1024	4.65873	0	1.82341	281.692	194.877	16.2364	48.1466	224.521	177.593	114.155	203.955	168.312	27.3316	33.2332	56.6241	27.1371	47.6626	33.1487	35.5297	40.3902	32.0698	23.7537	21.3565	10.1791	46.122	45.5932	8.08879	36.0822	3.43035	0.980168	1.29959	4.07275	5.24507	8.83043	6.27329	6.33846	2.04629	1.02047	2.69834	1.89173	3.61211
ENSG00000261371	Endometrial cancer specific m6A-reg-exp gene	14.5733	6.58022	27.5891	19.8378	9.88005	33.9941	29.3513	58.7146	12.699	49.8531	29.0037	29.3768	107.31	34.427	43.8756	35.2108	47.9801	66.385	51.4639	53.186	24.0876	24.7354	25.7878	25.7445	32.9263	51.0762	34.3755	48.2913	37.1651	86.5473	8.60305	16.0473	12.2856	58.0808	19.169	44.831	132.917	80.0247	81.6325	172.75	21.9928	25.3846	6.09703	8.5588	5.62982	0.690072	17.7075	2.66156
ENSG00000108950	Endometrial cancer specific m6A-reg-exp gene	4.23039	1.55957	3.61933	14.0772	22.9908	20.4718	16.2254	21.0311	0	26.9933	6.92244	3.44808	12.5829	3.82205	2.91495	6.13274	6.64797	5.67745	13.2251	5.56838	2.55929	4.19236	4.12579	1.81974	4.13977	6.29866	7.04326	5.62266	3.95066	10.1995	6.64109	180.909	67.4578	10.1455	195.22	11.6301	2.79135	2.02651	1.8125	1.87945	20.9695	87.9357	37.6617	44.0864	11.7293	29.3673	28.9037	22.5753
ENSG00000069188	Endometrial cancer specific m6A-reg-exp gene	0.222779	0.032235	6.52067	1.18493	0.754474	8.18216	1.72211	6.23917	0.015744	1.47852	0.182109	1.30712	1.39902	1.83814	0.771646	0.352334	0.841169	0.591355	0.565156	4.67801	0.658865	2.48106	7.74801	1.36974	2.67243	3.67138	1.49763	2.65062	2.56936	2.60814	1.34405	22.9541	7.57455	1.9751	21.0123	1.50174	4.1346	4.09714	5.10161	2.08132	0.050866	0.248868	0.119373	0	0.299738	0.451687	0.290676	0.200308
ENSG00000167281	Endometrial cancer specific m6A-reg-exp gene	0.196353	0	0	0	0.090293	16.086	1.11468	13.7451	0	17.84	1.90153	1.62717	0.172238	15.3583	0.67548	1.09332	1.13184	1.23976	1.14003	1.63006	1.49984	11.9953	0.472036	13.9821	29.5166	33.1527	24.4524	66.8043	8.14316	15.1028	1.1404	1.33445	1.10139	0.20513	0.556168	1.80848	0.281986	0.137391	2.18571	3.76734	0.066741	0.193866	0.278492	0.051809	0.755824	0.472192	0	0.868915
ENSG00000185269	Endometrial cancer specific m6A-reg-exp gene	27.8434	46.2502	20.7783	1.99508	1.06619	0.439015	3.01743	0.684991	0	1.36063	1.87282	1.1092	0.638366	0	2.53026	4.73168	0.363821	35.0104	3.0182	0.530472	0	0.052423	0	0	0	0	0	0	0	0	3.52147	0	0	4.2239	0.217919	1.44219	4.142	3.81954	0	0	50.2302	1.78882	9.9263	0.340179	1.45474	5.22531	13.7787	8.44854
ENSG00000158270	Endometrial cancer specific m6A-reg-exp gene	0.256206	0.726557	0.593337	0	1.6217	8.14243	2.72569	17.2989	7.55689	24.9673	1.7143	2.02034	13.9055	3.37066	2.23862	1.30243	4.48782	5.47797	24.1397	2.47838	3.08492	4.89245	2.95089	3.64242	5.4298	10.5446	7.05001	12.5923	18.9127	17.0912	2.32072	2.03361	6.62237	8.22499	9.655	6.79316	3.06536	1.85486	0.391293	0.306682	0.180145	0.319659	0.369602	0.281725	0.050578	0.096283	0.308218	0.185403
ENSG00000082397	Endometrial cancer specific m6A-reg-exp gene	7.02921	0.130029	4.88825	0	3.28872	17.2894	11.5651	44.9282	0	17.0428	51.8332	33.8713	69.2223	27.0322	20.2605	20.4782	15.6909	41.8159	39.3704	14.8684	144.718	38.2935	23.01	46.6076	31.8277	48.0166	38.0844	42.9554	38.7232	45.7935	6.31069	5.77897	11.6658	23.2873	5.52771	23.0578	46.8216	42.8254	33.8741	40.239	2.43702	9.22896	0.053894	3.49134	0.762312	0.599342	12.1414	4.86211
ENSG00000183287	Endometrial cancer specific m6A-reg-exp gene	0.599936	0.034465	1.41688	0	0.425828	4.52962	0.582031	20.3197	0	6.49377	0.692073	0.152927	5.24259	6.58769	0.183977	0.758145	1.4793	1.38159	1.89026	0.826452	1.94958	4.20589	0.181858	5.0974	19.026	14.7888	11.7069	24.181	15.0388	12.5709	0.55638	0	0.098535	0.817133	0.129626	0.808906	0.069167	0	0	0.086844	0.101953	0.196223	0.115422	0	2.4115	1.27261	4.4014	1.84641
ENSG00000088882	Endometrial cancer specific m6A-reg-exp gene	3.5068	9.04735	25.1405	0	50.5018	34.9098	25.3364	119.746	0	69.2085	2.77468	2.76645	11.4447	1.90489	3.0723	2.6159	8.58707	16.9075	7.7067	3.74363	0.958536	1.43089	2.42093	0.834511	1.18202	2.85316	1.32934	2.11863	1.14931	4.36993	7.40105	0.467069	62.6434	18.0479	9.0706	3.74134	2.76262	1.35507	0.115329	0.056862	0	2.14835	0	0.106805	0	0	0.354548	0
ENSG00000149451	Endometrial cancer specific m6A-reg-exp gene	0.367748	0.077765	4.31621	0	9.77334	53.3446	2.30703	87.6313	0	174.648	0.650098	1.82055	0.928535	12.2619	2.52073	4.82406	7.14215	4.54616	5.38953	7.02123	7.10993	9.29835	1.95185	9.09664	19.4369	37.8482	24.44	58.4282	47.3585	35.339	10.6321	0.490047	0.839347	18.7745	1.66783	9.22316	0	0	0	0	0.043825	0.406959	0	0.125822	0	0.200304	1.08869	0.257496
ENSG00000101265	Endometrial cancer specific m6A-reg-exp gene	2.32938	2.23317	7.18424	5.6611	2.63532	16.4723	8.9213	21.394	9.31965	8.21757	5.13767	11.4782	25.0275	12.3476	8.91576	6.57456	5.27853	15.3813	14.4585	11.5282	6.67864	10.3089	3.20934	11.448	13.8428	25.2846	10.6806	17.1329	76.8037	41.3593	3.65832	4.83178	2.27523	11.0904	6.29104	11.0342	26.3356	27.5038	71.0096	28.1513	1.37953	4.33597	0.46731	1.04472	1.08687	0.409601	4.30559	1.37469
ENSG00000178726	Endometrial cancer specific m6A-reg-exp gene	1.7394	1.39671	0.505563	8.56277	0.85115	10.2445	9.21888	11.3433	22.3398	11.9095	4.87175	6.34877	35.6099	4.78584	5.63781	5.33953	6.93932	10.3096	12.4161	6.00376	5.54348	7.47712	2.13222	4.25877	2.12753	11.9974	3.55526	9.90514	7.86961	15.1456	8.42912	10.1446	4.42905	45.3154	15.6799	36.0841	16.4102	11.518	1.18903	1.26438	0.733336	3.04017	0.62068	0.81657	1.81214	0.494429	6.77501	2.45444
ENSG00000125810	Endometrial cancer specific m6A-reg-exp gene	4.78537	3.21734	3.49456	22.9341	3.03236	27.0718	21.6656	36.1357	40.5332	26.4168	31.541	17.0011	123.541	17.213	33.8281	28.1394	39.0934	62.5105	43.0647	38.6748	16.0333	21.5955	11.4843	13.1329	15.0287	34.246	18.6127	30.1623	29.5615	63.4496	7.58181	17.2425	11.9043	42.4054	17.4277	30.9481	76.998	96.4288	44.0853	43.7201	8.27777	11.159	1.56188	5.28193	1.64903	0.249571	6.86759	1.79448
ENSG00000198959	Endometrial cancer specific m6A-reg-exp gene	28.106	29.5938	17.1056	50.2523	93.1171	197.214	110.8	354.321	63.4392	342.114	21.8744	76.9975	62.5361	39.1081	85.8292	73.1147	50.1269	65.6253	65.3187	64.7673	128.406	22.469	5.30923	16.8579	34.3496	43.5078	23.34	42.9346	36.4957	91.3336	5.10777	18.8253	7.22539	28.0714	5.8367	11.9828	16.8541	7.14539	0.821312	3.13573	32.4616	81.1778	33.6438	67.6615	1.11265	10.6616	23.4408	25.1549
ENSG00000149596	Endometrial cancer specific m6A-reg-exp gene	0.117617	0.477694	0.074959	5.48221	0.386979	16.1749	2.53978	26.8476	2.51496	39.9785	1.18411	1.26449	1.2407	13.434	1.15421	4.01669	4.14771	3.0141	4.21336	3.22852	2.87563	10.5927	0.628867	10.8404	50.1157	37.5304	22.6924	48.6694	86.7847	72.0495	1.29183	1.34133	0.438582	21.0369	0.281568	34.2281	2.16327	7.88486	0	0	0.031084	0.270948	0.139188	0.092672	0.383064	0.165741	0.205336	0.289179
ENSG00000198185	Endometrial cancer specific m6A-reg-exp gene	0.168209	0.055084	0.294657	0	0.379097	4.33943	0.163114	3.6885	0	3.3621	0.282424	21.1232	0.393732	1.45095	5.20481	1.02801	0.826042	0.979876	2.24668	0.66813	2.68746	5.9701	1.37864	2.86045	1.98474	3.88641	1.50611	4.47138	1.8431	4.04303	0.72167	18.936	32.9035	1.39708	14.6217	4.96624	3.57805	5.81929	0	0.086106	0.186264	0.894791	0	0.097852	2.73601	1.59237	3.29059	1.82738
ENSG00000158445	Endometrial cancer specific m6A-reg-exp gene	0.378544	0.050207	0.094226	0	0.08154	0.602558	0.397064	8.35894	0	0.934365	0.745476	0.65539	0.290609	6.60662	0.47829	1.0469	0.795513	1.56717	3.01962	3.05075	1.41694	8.78452	0.080515	7.88177	16.4103	9.25206	8.02299	21.6638	10.2033	19.9427	0.128132	0.160751	0.0779	1.2007	0.160823	0.75521	0.32419	0.166872	0.89992	0.409189	3.10053	0.07682	8.79628	0.341603	0.218888	0.256951	0.434297	0.076607
ENSG00000124212	Endometrial cancer specific m6A-reg-exp gene	0.692034	0.064972	0.385682	4.01306	1.00577	38.2121	3.95428	27.4811	7.95435	192.894	1.16987	1.49072	3.75204	7.39304	5.07954	4.98	9.03475	32.3562	28.3384	15.5622	4.47726	8.64151	2.59142	11.0879	23.4672	29.3668	34.7459	46.9352	68.6845	44.0123	1.99002	0.103308	2.41059	9.91612	3.1129	15.1473	43.6665	43.3998	0	0	0	0.80603	0.259762	0	1.04655	0.587807	1.58771	2.39388
ENSG00000129946	Endometrial cancer specific m6A-reg-exp gene	0.372047	0.229115	7.30898	0	5.80043	13.1762	1.47252	30.5572	0.06994	42.9328	2.45996	3.5576	11.2256	5.32115	10.1024	6.27497	13.7792	13.1882	16.496	4.71862	6.71432	5.19271	1.12737	3.89815	5.64313	15.2412	10.3006	14.4982	9.05828	10.2679	4.36725	17.4046	11.3024	11.251	9.93645	1.8243	0	0	0.13415	0.678412	13.0525	34.9174	36.0583	13.6827	7.58423	6.41381	23.9306	40.8511
ENSG00000176533	Endometrial cancer specific m6A-reg-exp gene	0.464226	0.102208	0.327991	0	1.78001	3.01368	0.817157	5.4264	0	11.7368	0.662708	2.33118	2.7441	6.22576	1.07166	0.205212	2.07195	0.963098	1.78586	1.39286	2.48177	4.52756	4.45334	6.07461	4.22176	11.4809	6.56101	6.4982	5.85724	5.79696	0.152169	4.12777	5.07718	2.47879	1.63832	3.99099	5.08167	11.3578	9.55808	10.5507	0.172804	1.49705	2.195	0.916703	0.527178	1.22507	2.30984	1.9203
ENSG00000197256	Endometrial cancer specific m6A-reg-exp gene	12.0264	7.8002	19.6806	2.42113	20.6931	100.114	24.684	141.633	11.9951	299.464	9.04544	15.4769	20.3435	52.2625	22.035	28.7612	48.7078	54.6549	40.6473	27.3637	17.945	55.8386	13.8632	47.1147	114.577	189.902	82.2154	167.828	202.888	155.694	10.4652	6.30399	11.7812	34.6632	8.9664	18.754	15.564	18.0096	0.718439	1.07559	6.96446	16.2668	18.4157	5.45237	22.2075	11.5993	13.2291	13.1148
ENSG00000130176	Endometrial cancer specific m6A-reg-exp gene	3.52818	5.09235	4.57436	58.0035	36.1231	400.92	71.9204	410.094	66.3948	1788.03	6.77724	10.8341	17.5086	143.588	8.85188	20.8678	34.6962	25.4595	65.6152	16.9485	17.4447	120.791	7.79835	173.188	592.773	391.768	252.666	546.767	1256.3	959.652	0.616971	1.62601	2.65071	15.0248	2.08382	11.8919	0.114354	0.173882	1.07514	0.154414	0	10.1176	0.286266	0	0	0.416899	10.6011	1.45022
ENSG00000160111	Endometrial cancer specific m6A-reg-exp gene	1.71118	0.448541	16.9123	3.86658	13.1188	9.39442	1.71069	16.168	0.046289	3.8434	2.15314	1.58807	0.592291	2.27924	3.88922	1.03718	1.78751	3.42098	3.5409	0.797611	3.91534	2.26262	1.35915	2.51745	1.86925	2.76813	2.71982	3.41307	0.878625	4.17658	0.911823	0.082488	14.1047	1.93537	0.42017	1.82752	1.43537	1.56282	3.6937	9.85716	0.70392	1.82566	0.399719	0.403113	0.252315	0.571116	0.879103	0.653257
ENSG00000121297	Endometrial cancer specific m6A-reg-exp gene	1.50184	0.591718	5.0438	10.6617	2.50256	31.6176	6.33067	41.0221	11.4505	26.0417	2.96467	2.31747	13.7699	7.80703	3.17786	4.39398	7.63034	9.59516	6.64454	5.31267	3.16832	7.13541	1.46541	4.93494	11.6054	16.7225	11.1324	17.9734	22.35	16.9527	3.53157	29.1451	11.5661	5.47749	21.4116	3.59393	7.59546	3.89174	6.66134	6.4085	0.441877	2.30202	0.20837	0.447908	1.34939	0.311346	1.66129	0.862928
ENSG00000181392	Endometrial cancer specific m6A-reg-exp gene	13.0252	9.50058	5.83897	0	13.7586	3.14316	3.36714	0.782254	0	3.39714	8.71637	8.34267	4.56517	3.17297	6.57477	8.37297	0.796693	0.700697	5.59772	0.457844	1.47283	2.77155	1.89429	5.01638	2.22474	2.87679	4.51346	2.39621	1.92634	1.29081	0	0.547118	0	0.565602	0.181442	0.052782	2.36327	0.873298	0.496	0.620453	2.09856	2.90573	14.6357	10.1728	1.12755	0.951613	1.85065	5.31086
ENSG00000105270	Endometrial cancer specific m6A-reg-exp gene	10.1965	2.19837	4.84961	8.10228	11.634	33.6476	17.2464	64.8314	0.260347	127.724	5.97801	6.76718	10.0371	14.7832	6.30971	7.17766	13.9427	11.5167	13.9576	9.76834	9.17757	13.7956	4.41477	17.5193	35.8507	43.3673	31.131	62.3683	55.7063	43.911	4.59679	4.78725	13.6927	3.39873	2.6818	4.12556	17.8708	28.0776	4.05272	1.34295	0.837775	3.42916	1.59142	0.530254	0.482931	0.282441	4.14244	1.13673
ENSG00000269190	Endometrial cancer specific m6A-reg-exp gene	0.393248	0.66837	4.05373	1.4237	29.6117	12.554	1.7602	22.8856	0.039322	43.2409	0.59248	4.41139	4.07015	5.08323	1.08525	2.5814	5.16469	7.26928	7.13567	4.51464	2.35429	3.56212	0.926557	5.19301	6.55854	12.8768	8.50715	12.6052	13.307	11.6163	2.1734	16.6396	14.8886	8.18658	10.0935	3.23502	0.686107	0.158676	0	1.51946	7.59802	21.9007	31.8058	6.27413	15.4899	24.5775	20.9871	16.7156
ENSG00000104783	Endometrial cancer specific m6A-reg-exp gene	53.3571	43.4583	4.70421	17.6616	12.4797	9.81477	15.4627	12.336	0	5.84287	37.2606	119.487	6.58035	22.6267	52.1013	39.2352	114.229	5.99754	42.5357	5.57438	4.46829	23.7816	32.4637	16.1442	13.7839	21.5471	20.1803	18.661	9.51957	10.5517	6.86694	35.7466	5.32705	2.02261	41.4585	7.94689	37.9786	40.1998	13.6335	8.99906	0.270613	2.97063	0	0.811697	0.419658	0	0.355872	0
ENSG00000182013	Endometrial cancer specific m6A-reg-exp gene	0.387007	1.10513	10.4722	0	1.16332	7.76125	4.26579	14.6725	0	15.8947	0.130939	0.353462	1.35638	0.853888	0.320649	0.541149	2.09996	1.46889	1.59926	0.988959	0.62752	0.970074	0.449459	0.929662	0.955315	1.73863	3.37242	2.04338	3.34428	2.33363	0.78061	0.397116	12.3291	3.60163	0.736923	0.57223	0	0	0	0	0	0.184891	0.039489	0	0	0.171223	0.522666	0.14174
ENSG00000197380	Endometrial cancer specific m6A-reg-exp gene	0.444744	1.45886	0.514402	5.19111	2.18231	11.8558	3.38673	24.8046	0	4.31557	1.34383	1.52337	4.29111	1.74293	2.67668	4.32127	6.44938	7.69683	5.91658	4.85538	3.38344	4.58256	1.63015	12.3806	28.5856	39.9802	21.8276	7.38113	85.6247	49.8585	0	0.447573	0.596827	4.64267	0.092932	1.68055	0.506023	4.22956	0.195096	0.22513	0.200119	0.735651	0.089999	0.05322	0.8844	0.306703	2.03079	0.760419
ENSG00000105419	Endometrial cancer specific m6A-reg-exp gene	0.696945	1.67188	2.78511	0	3.39787	40.1252	4.35313	45.2246	0	130.453	5.99641	2.44621	13.681	5.16046	4.65933	7.61403	10.7492	18.2945	17.902	13.2152	2.64079	4.95748	2.48331	2.99296	6.01177	13.3268	7.14313	8.10767	18.0421	20.213	2.53326	42.9067	1.83203	8.80766	37.2408	0.627463	1.8036	1.09346	0	0.216616	0.412174	0.724285	0.137675	0.138822	1.97061	1.04757	0.993943	1.01277
ENSG00000131409	Endometrial cancer specific m6A-reg-exp gene	0.181499	0	0.559219	0	0.652537	2.74839	0.622712	4.407	0	6.01607	0.121848	0.204929	0.658727	0.952146	0.945171	0.355882	0.630171	0.627729	0.518311	0.494261	0.604688	0.552986	0.439296	0.615285	0.716206	2.06911	1.74068	1.55699	0.561376	1.20392	0	2.4676	0.107671	1.06378	0.604094	0.240447	0.121589	0.315986	0.968801	1.47687	0.287114	1.03605	0	0.113694	0	0	0.323506	0.233946
ENSG00000167748	Endometrial cancer specific m6A-reg-exp gene	0.111216	0.234956	3.34737	0	1.251	11.7464	2.40585	12.0314	0	2.25165	23.8822	79.292	109.208	123.235	74.0777	15.5269	58.7092	54.9136	68.1293	291.046	65.6311	141.704	84.0227	78.9059	83.5892	79.4403	74.061	128.971	71.2296	60.5296	4.12124	0.263031	0.255226	2.73341	0	1.84859	2.82398	1.49659	1.29441	2.08691	0	0	0	0.330369	0	0	0	0.211232
ENSG00000198300	Endometrial cancer specific m6A-reg-exp gene	0.20171	0.155307	3.89901	1.64149	3.46075	5.05248	3.87697	15.8929	0.009964	27.1251	0.402521	0.50142	0.561635	4.08294	0.284445	0.294801	1.6455	1.14088	0.66775	1.9704	0.483721	0.893436	0.361267	2.78433	5.21603	6.45711	4.59706	12.6739	7.11036	7.09722	0.357011	33.2451	34.7067	2.75061	17.4588	7.13248	0	0	0.088403	0.036298	34.05	0.705077	0.583631	0.844991	1.4893	3.33534	1.30716	1.07401
ENSG00000184113	Endometrial cancer specific m6A-reg-exp gene	0.961436	0.727295	1.98658	6.17185	22.5492	6.44389	7.36658	14.0219	0.037002	21.4945	1.31641	3.28702	4.86925	4.37017	5.07634	0.83523	1.40328	4.81764	2.73662	5.10845	5.49908	3.53382	1.87936	2.57149	1.87137	7.50947	6.29307	5.08467	4.068	5.10879	6.63299	0.201545	1	4.10582	3.38348	7.59942	0.260017	0.114055	5.25647	4.76786	2.62068	6.83148	0.784438	0.859162	0.578013	0.713661	2.6346	2.58537
ENSG00000128342	Endometrial cancer specific m6A-reg-exp gene	11.1163	6.2946	2.66587	33.0251	5.28497	15.5395	40.5556	50.5687	29.2898	10.2727	11.1979	16.5873	21.0432	6.91359	9.69344	31.5813	78.6157	10.3424	17.86	9.92003	7.1459	7.87064	5.46852	5.80098	3.6699	9.19015	5.60191	8.43897	4.82556	7.91083	0.644633	7.15977	10.7132	12.5208	18.0342	5.92246	0.471707	0.135639	0.399629	0.310727	0.062393	2.99369	0	0.26222	0.131978	0	0.742395	1.00899
ENSG00000138944	Endometrial cancer specific m6A-reg-exp gene	0.24823	0.286623	1.01806	9.02159	0.291398	15.4114	4.05251	35.5107	0	37.817	0.395764	0.812588	3.19707	6.02309	1.05697	1.57651	3.53747	2.7333	2.56881	1.43273	1.15789	3.74665	0.515686	5.06017	14.6296	16.5551	9.73975	18.9316	61.3945	34.4388	0.344072	30.9483	3.2432	0.558457	15.8703	0.824248	0	0	0	0	0	0.314334	0	0	0	0	0.151022	0.209538
ENSG00000154736	Endometrial cancer specific m6A-reg-exp gene	0.192887	0.269195	1.23519	3.48536	0.871406	7.4817	1.48663	16.0001	0	22.9972	5.78989	2.26433	8.02918	2.50501	3.43757	3.75643	5.21436	10.3204	4.7835	3.61969	4.51032	2.72339	2.15858	1.89528	3.50899	3.71124	2.18573	7.00366	2.34991	8.05973	0.893289	22.3503	2.49686	6.96388	20.8736	5.32289	0.458541	0.299799	0.516323	0.660275	1.11795	0.583817	1.95049	0.236331	0.734395	0.436216	0.971953	0.659659
ENSG00000160180	Endometrial cancer specific m6A-reg-exp gene	317.663	12.9234	176.74	8.87299	0	5.19502	11.0446	4.164	0	2.90838	91.2024	125.491	416.412	97.4138	78.7905	3.29726	79.5252	43.5267	51.9166	190.796	173.362	164.91	81.7841	105.058	107.592	65.9091	70.4216	82.6525	97.6391	61.532	0	0	0	1.39791	0	0.805001	0	0	0	0	1.57823	0.888569	0.613711	0	0	0	5.9997	0
ENSG00000110237	Colon cancer specific m6A-reg-exp gene	19.6445	8.66083	13.1858	4.32478	5.34853	43.2278	9.35518	60.0243	2.88754	41.8744	20.2382	7.62555	15.3692	17.6075	11.0668	17.0001	29.9569	39.6842	25.5945	21.6977	4.93624	15.134	5.4558	18.086	28.6052	40.0257	27.3691	34.2056	45.9297	41.6255	12.7918	25.7778	18.3002	24.1595	24.8574	15.1229	6.47989	7.03891	0.570139	0.162725	1.98265	9.21524	0.48924	2.2118	0.776103	0.25758	10.5817	3.26625
ENSG00000149591	Colon cancer specific m6A-reg-exp gene	23.4638	75.3003	26.0294	176.311	64.3456	353.33	178.357	635.265	178.678	1349.37	29.9384	35.4045	82.7117	213.97	58.8985	68.08	81.2987	94.9875	114.057	73.1059	63.6224	116.538	22.1602	247.925	613.063	402.827	232.084	475.612	1252.78	1176.45	26.0186	11.4766	31.603	60.865	21.6023	28.3364	4.44201	4.10955	23.3309	28.8659	16.2968	85.0707	10.7783	6.09373	4.00657	5.92575	76.8797	17.6137
ENSG00000174099	Colon cancer specific m6A-reg-exp gene	1.93114	3.64905	0.751549	6.71422	1.78248	38.7606	6.33807	78.8978	0.934935	40.8031	9.29856	6.50709	15.7052	13.9726	7.20068	23.5261	33.934	22.4988	42.1842	12.7134	4.15657	22.5698	2.66669	20.439	93.3087	50.0714	24.5008	69.2899	288.489	79.4859	1.23397	11.2043	5.49908	36.4999	9.32891	44.8646	0.061643	0.02573	1.62137	2.54088	1.07332	2.73357	0.407094	2.98733	0.934751	0.780607	4.08843	1.66168
ENSG00000162614	Glioma cancer specific m6A-reg-exp gene	2.39655	4.30042	0.899635	7.80914	5.2915	36.9726	5.31055	60.1315	0	27.4827	3.47219	6.31297	3.87899	3.61571	3.22419	9.36287	5.90022	17.9727	23.6376	16.0688	9.21455	19.5609	4.316	7.01801	16.175	54.427	17.2358	103.847	63.8184	98.6347	6.74729	5.7986	4.35308	41.7251	3.51323	100.177	20.0009	19.6983	21.4252	16.4203	1.10859	4.62143	0.527242	0.653285	2.73278	2.19505	36.1519	6.6069
ENSG00000143549	Glioma cancer specific m6A-reg-exp gene	171.837	56.5584	98.0332	128.427	38.5667	83.757	120.208	72.0142	47.6585	44.4258	123.739	159.02	73.889	116.711	133.15	188.231	170.458	119.266	89.9961	50.0989	120.984	114.857	104.95	89.1972	89.6894	130.965	102.486	78.6776	63.5515	83.3239	71.0617	40.9472	36.6623	527.365	42.1522	442.791	91.4513	90.4982	333.056	380.024	57.8757	120.021	22.9527	41.8516	27.7554	23.4641	39.3401	18.0433
ENSG00000118407	Glioma cancer specific m6A-reg-exp gene	0.435962	0.027448	21.7166	3.22675	0.273956	14.7839	3.26562	9.75611	0	9.48026	0.390288	0.780822	1.1789	3.42299	0.53805	0.843604	1.41367	1.78231	1.86738	2.0769	1.83889	5.03815	0.525367	3.81931	6.90027	15.0963	6.3312	28.5372	24.1764	22.5965	1.52938	1.57011	1.44563	17.8953	1.4692	45.208	0.255521	0.204993	0.132894	0.091577	0.618898	2.54343	0.403706	0.297862	0.782664	0.64638	1.70943	1.05145
ENSG00000067082	Glioma cancer specific m6A-reg-exp gene	37.8393	31.6166	17.3965	37.5238	140.564	79.314	78.7806	83.8856	5.97396	104.913	91.7132	170.141	70.3712	99.9163	127.916	78.8238	90.7849	76.6107	90.8907	40.4788	123.613	109.817	85.4292	154.881	87.0063	114.824	93.5184	135.717	120.623	146.602	40.1551	34.9073	31.3773	97.4322	94.1542	116.412	3.40937	3.65888	210.329	238.16	67.4576	85.3823	27.6758	76.7176	85.5533	70.7988	133.831	73.6478
ENSG00000169035	Glioma cancer specific m6A-reg-exp gene	0.259965	2.36529	0.387811	0	9.16643	0	0.834394	1.19741	0	0.683523	0.551153	0.147095	1.33102	0	0.556924	37.9038	49.4706	0.324001	2.07382	0.207109	0	0	0	0.522834	0	0	0	0	0	0	1.06317	0.916561	1.7101	8.26269	2.04272	23.6283	0	0	0	0	0	0	0	0	0	0	0.312519	0
ENSG00000221978	Leukemia cancer specific m6A-reg-exp gene	105.908	23.1697	37.7296	9.60852	48.8479	112.008	27.8177	89.6078	0.039181	122.684	78.8877	60.2265	33.1959	62.8777	75.0165	86.6649	137.974	98.948	85.6705	60.3067	89.2142	69.1364	36.8454	78.0904	59.2466	84.4282	88.5184	73.5302	49.5888	51.4964	93.9427	117.929	81.7058	63.7589	61.0122	70.5059	149.394	164.644	73.217	71.8136	46.8863	163.862	71.2729	78.0451	36.574	29.1932	67.4618	50.4083
ENSG00000189339	Leukemia cancer specific m6A-reg-exp gene	42.6721	10.6293	16.9774	2.88025	8.28815	24.8557	11.892	38.342	2.25021	32.9592	22.7665	19.5177	10.7713	27.5135	26.9841	19.6095	44.0225	23.9414	32.5695	16.9459	39.9386	20.3678	13.7274	35.8176	23.8707	39.2915	40.9597	27.0453	33.2972	26.2546	34.6259	49.9003	47.5229	17.5573	33.8934	22.0238	36.4604	45.0019	35.9901	32.5433	8.0128	35.7768	4.73564	9.01653	2.00003	2.49524	7.09294	7.76897
ENSG00000215790	Leukemia cancer specific m6A-reg-exp gene	42.1358	5.14534	14.5093	0	5.1379	13.7476	11.1735	26.1849	8.6681	32.6182	14.7787	20.6112	8.72906	19.6053	17.8942	16.7204	24.776	16.0784	22.0189	13.6627	27.041	20.2892	8.97688	26.7196	15.9596	38.2644	29.708	19.2944	19.508	18.6866	17.6406	31.8652	40.1094	26.0313	23.5178	18.0509	47.0872	48.6188	11.5283	21.1928	3.40835	17.9775	2.49032	7.09987	2.54979	1.9015	4.17535	5.69681
ENSG00000162585	Leukemia cancer specific m6A-reg-exp gene	18.6698	3.58367	7.82878	1.03003	11.7159	9.5521	7.73764	11.0453	0	29.8204	7.88229	3.22027	10.7637	7.55641	6.77989	12.8742	7.99689	10.198	7.80098	6.79647	3.16148	4.7626	2.49769	8.18459	8.74392	10.4426	8.45591	8.39734	9.70179	11.648	14.3533	15.3584	22.5467	13.9476	17.2857	8.08341	19.5567	17.889	19.5695	17.5047	9.27198	24.6487	5.65325	17.4811	0.87458	3.14969	5.40842	14.2241
ENSG00000130764	Leukemia cancer specific m6A-reg-exp gene	10.9072	12.1847	9.78172	6.63519	6.57582	13.0049	13.3904	15.1635	0	33.6523	11.9976	12.2405	11.3539	15.0936	18.482	16.0751	16.8881	17.5018	15.12	11.2437	18.4559	15.4857	9.85632	18.6559	14.7185	20.9866	18.3351	16.8582	15.2005	14.151	21.8789	15.606	16.7723	18.968	17.1448	15.5982	16.4808	11.6422	25.3588	33.1193	9.21022	20.1208	10.1849	12.326	6.89382	6.4864	10.2613	8.34022
ENSG00000116237	Leukemia cancer specific m6A-reg-exp gene	17.1201	12.6143	11.3846	13.8045	7.28421	15.0384	19.7239	13.2257	0	22.1064	21.9154	19.6559	33.2213	19.3742	36.0245	32.6245	27.2286	42.0248	22.3843	17.6663	24.2342	18.2155	17.7029	17.8641	22.3331	18.2204	28.4804	22.8382	42.8674	28.712	17.4249	23.8253	18.1518	18.9989	28.9926	22.0291	24.4338	18.0365	4.47127	6.82511	7.54746	8.07469	5.42995	8.38203	2.29856	2.76838	5.76246	3.36164
ENSG00000142599	Leukemia cancer specific m6A-reg-exp gene	70.8683	37.5082	51.8754	35.4938	30.8777	65.1912	54.0148	129.841	42.0723	140.053	74.2317	65.5773	41.7238	88.444	104.508	111.483	85.973	75.4118	111.417	81.19	96.1616	82.9285	56.577	113.779	121.88	152.392	121.227	125.471	136.137	97.928	53.9215	41.1607	51.6234	55.673	42.2537	52.699	17.2941	27.9071	107.491	97.579	12.853	42.4277	6.58394	12.2308	3.65289	4.88564	15.4374	9.34482
ENSG00000171603	Leukemia cancer specific m6A-reg-exp gene	65.8294	51.9474	67.61	39.3209	55.4427	80.76	59.7093	108.832	69.6358	160.981	55.1876	77.4097	63.2626	126.008	89.744	91.7615	62.5726	76.7992	52.739	50.2179	96.9449	108.704	90.9307	141.315	109.436	120.354	122.607	91.0275	97.903	90.2755	94.3046	165.226	185.686	67.4074	128.385	51.503	90.9202	134.19	87.5526	86.8815	8.88075	45.6645	5.49603	4.48476	3.71178	1.65118	8.95447	4.84149
ENSG00000171824	Leukemia cancer specific m6A-reg-exp gene	53.4586	25.8752	21.834	13.384	29.0209	61.7696	32.4465	75.9371	0	112.622	46.802	43.439	28.082	40.1208	47.7195	70.8184	37.3067	55.0165	55.0667	36.9199	37.0328	49.0941	29.5075	47.037	36.922	63.5046	48.1687	58.1338	46.8464	41.9708	35.3731	66.4895	50.3353	33.751	64.226	34.7495	122.468	122.311	50.3618	62.6633	42.6441	59.7862	27.3946	32.5196	12.9117	18.008	43.092	18.7131
ENSG00000116685	Leukemia cancer specific m6A-reg-exp gene	17.3739	15.793	17.9879	2.64311	16.3313	10.7637	13.0323	14.6678	13.9251	29.0231	21.398	21.6068	14.9987	29.0383	36.4759	20.896	17.982	30.675	24.5465	15.368	65.9714	26.4548	24.5123	36.8612	23.2791	29.7008	30.3662	25.6146	36.6318	25.7005	10.8857	22.7256	14.4614	21.5044	18.8827	14.2061	33.2609	40.7221	22.0587	23.6439	24.1208	31.8459	22.7182	17.3982	8.37342	12.0281	14.2575	14.4056
ENSG00000116809	Leukemia cancer specific m6A-reg-exp gene	30.6439	9.53553	22.6535	12.9803	12.1106	22.089	13.4968	22.0339	60.4594	34.0684	14.3004	14.1784	8.87036	13.2901	8.99714	17.8506	14.2321	17.7328	17.1624	11.8758	16.9243	12.1706	5.62383	16.3711	11.729	30.9959	17.8607	13.9446	16.2202	17.667	22.2341	19.3477	20.9306	33.4403	15.7758	10.5968	31.0282	23.8774	58.1641	55.4036	18.5378	40.7228	5.59493	14.7431	1.49689	4.06164	8.21041	7.42509
ENSG00000127463	Leukemia cancer specific m6A-reg-exp gene	36.6789	19.4895	13.8828	4.62156	5.88664	35.1548	19.2205	35.6343	0	32.9042	46.9919	29.2326	31.9082	31.6263	45.277	50.7107	35.7704	42.9204	54.1635	33.952	24.5635	38.1704	24.5715	43.8294	38.7627	40.9908	37.2421	42.6476	40.8354	46.4975	26.5834	42.7738	27.9424	19.2398	33.8281	32.0624	82.678	123.284	35.771	38.4105	7.56524	14.086	8.03952	10.0534	1.68207	2.86631	4.79607	7.68637
ENSG00000162542	Leukemia cancer specific m6A-reg-exp gene	18.2017	4.17136	9.04489	2.14744	8.90311	11.6657	7.17223	16.5495	21.6087	30.4964	14.7684	10.9901	8.50623	24.0494	21.8338	15.0652	20.6565	16.3036	17.4331	19.4996	8.35678	14.4627	15.7075	17.737	27.8183	29.3233	21.1243	15.6651	14.8623	16.8446	5.83845	14.4053	14.2816	6.367	7.72818	6.97741	6.53186	5.20086	9.63362	18.4807	6.3396	16.3304	3.49542	10.2329	1.94633	4.27052	4.6379	4.27457
ENSG00000158828	Leukemia cancer specific m6A-reg-exp gene	12.0221	2.50138	7.27832	2.53719	2.14293	10.3629	6.94619	14.966	17.9218	30.075	3.98711	11.9052	9.0759	22.5936	15.3487	6.02905	11.0976	10.5521	9.97248	6.84065	23.9134	21.6421	15.0841	27.3103	18.8671	25.2657	25.6672	22.1935	33.4068	22.0687	4.16996	15.7862	12.848	36.5917	16.0279	54.0095	2.13043	1.86231	12.1969	11.2765	7.66554	26.6566	16.0667	10.5585	2.38247	5.19265	9.13345	12.7553
ENSG00000182749	Leukemia cancer specific m6A-reg-exp gene	8.52697	5.35734	14.7604	14.2016	16.5148	9.4446	8.97986	14.1984	19.3589	23.4502	1.71762	2.41353	3.20829	2.57024	3.511	2.56481	3.16048	2.82658	2.72181	7.53543	16.4093	2.29202	1.12195	3.36668	4.40773	5.34963	4.17195	4.44027	6.10929	5.07934	5.65912	18.0989	21.9128	4.80061	20.3785	9.59647	7.58325	8.01158	3.21522	4.28059	1.64583	3.33374	5.71982	1.26085	2.55106	3.19671	4.84747	3.49498
ENSG00000158006	Leukemia cancer specific m6A-reg-exp gene	8.99241	3.4	6.64378	5.24018	8.45663	6.45914	7.81028	7.37144	0	16.9236	11.7487	18.2744	5.3267	19.7409	21.0906	8.08744	7.84019	15.0848	8.53535	6.2132	33.626	19.7928	15.0787	21.4846	15.7217	11.3208	16.6229	16.2872	15.136	13.422	2.43515	5.72362	7.10671	6.07285	6.42386	9.67046	7.91735	12.3682	8.23212	12.7211	6.72625	12.1698	8.7687	3.86263	3.94174	4.5488	6.94195	4.63834
ENSG00000198746	Leukemia cancer specific m6A-reg-exp gene	6.80623	5.17568	5.49817	6.1778	7.17467	6.22181	4.97087	7.89316	0	14.3161	6.18958	12.1277	6.68462	10.3153	9.59785	9.2876	6.97861	11.1257	7.053	8.12998	15.9903	11.4209	6.05839	11.5867	9.78854	15.0779	16.3641	6.96872	9.06443	8.56853	2.53655	16.5585	10.1604	4.9949	7.8463	9.8621	11.2414	8.45521	25.3126	25.4792	13.9637	14.3386	7.11147	11.3017	1.36077	6.37082	4.77231	7.89586
ENSG00000090020	Leukemia cancer specific m6A-reg-exp gene	20.2637	8.79969	12.3696	7.07365	13.6742	12.8397	12.6448	15.7663	0	28.2679	19.919	29.7328	17.6193	44.427	39.6286	24.9682	16.3229	29.7192	18.3869	16.5777	36.9761	42.18	39.6857	63.8906	35.439	51.8488	39.3408	45.0493	41.4165	40.8545	6.22306	14.3946	13.5007	12.4052	18.1857	8.30616	15.0831	14.4772	21.1565	20.2321	1.10063	4.52772	0.556717	0.713871	0.103396	0.594788	1.97187	1.22088
ENSG00000126705	Leukemia cancer specific m6A-reg-exp gene	9.59597	3.8384	5.92019	2.56212	2.44346	14.8748	5.3733	16.4922	6.28584	21.7609	9.74912	9.94701	8.3272	12.0483	11.6763	24.1937	13.247	10.5713	9.80878	9.26298	10.3393	8.79702	5.40911	13.4796	12.8557	25.9442	14.1701	26.3603	15.9187	19.9478	5.16503	18.0579	19.671	24.1478	16.2134	23.2016	11.1179	9.75971	9.61772	17.1658	1.77269	8.07307	1.55751	1.78147	1.22528	2.24517	7.37179	3.62586
ENSG00000120656	Leukemia cancer specific m6A-reg-exp gene	14.0155	15.8622	8.05901	0	12.7608	10.0479	13.8897	13.7467	0	26.7686	9.38488	9.02546	7.61124	9.31878	14.462	15.3325	7.03696	16.3772	9.63975	7.63587	12.2005	7.33574	7.73438	9.80272	7.16564	12.6221	8.8746	11.0604	11.8686	10.5641	0.933767	25.3425	16.3127	9.23447	17.2704	13.0199	29.0387	32.8711	16.0644	25.5374	22.3228	20.1698	5.68846	10.3217	4.92846	4.48683	11.2628	6.13345
ENSG00000116350	Leukemia cancer specific m6A-reg-exp gene	54.6276	11.2236	28.9594	8.1835	23.6536	77.9567	47.2074	46.0499	0.077901	108.951	38.4281	44.7764	27.3658	33.4419	45.027	47.5647	38.8152	48.0535	48.4281	52.0728	55.16	52.1902	34.3757	40.2094	39.516	63.5511	53.8252	55.2213	49.9895	54.4254	47.4832	40.2165	52.4916	43.4447	34.9249	43.8094	64.3385	117.248	58.8276	57.0728	46.7488	81.2004	23.5346	28.416	33.0494	37.1075	51.8266	12.5522
ENSG00000175130	Leukemia cancer specific m6A-reg-exp gene	153.968	201.725	103.952	193.751	56.2612	77.8988	160.346	119.189	175.099	83.9498	189.675	135.012	188.778	129.292	256.756	139.095	222.362	206.319	186.436	129.468	48.254	95.5889	133.33	107.736	83.0226	89.8754	91.6296	76.7618	51.0368	58.8956	46.338	35.0914	191.495	40.785	57.7333	25.5924	53.489	66.7923	43.531	43.6801	19.8297	53.6594	2.89196	6.50252	10.9184	2.88872	30.5811	11.2675
ENSG00000004455	Leukemia cancer specific m6A-reg-exp gene	36.2417	16.272	26.339	19.4546	18.081	24.1601	31.6065	31.9297	10.1007	33.5084	77.8709	45.2483	37.9346	45.4122	75.1586	76.6333	90.7291	65.3564	59.0168	47.4615	75.6345	50.3466	39.3871	49.9013	47.8258	53.4636	56.2965	41.6344	52.261	44.6925	29.7408	93.7588	54.5446	24.1541	107.101	26.2596	169.386	205.606	20.7922	20.7348	45.8587	35.0854	18.8736	41.9663	5.06287	3.00393	37.9191	22.8244
ENSG00000054116	Leukemia cancer specific m6A-reg-exp gene	25.1508	27.9907	24.8012	20.3904	15.7939	18.6931	35.8748	24.7864	0	33.5134	21.7715	17.0548	22.8135	19.2507	35.2723	28.2194	26.9026	34.0837	32.3305	19.1092	30.2433	26.9945	17.3304	20.1222	26.445	38.9895	24.844	35.4556	35.2129	33.8278	18.3507	47.9646	37.2206	20.3244	37.4928	28.211	36.0384	30.6819	19.8421	22.4872	9.11448	45.5564	15.0896	25.2299	5.29181	9.00885	8.36366	18.7548
ENSG00000116871	Leukemia cancer specific m6A-reg-exp gene	27.4199	21.8525	10.0609	20.0503	16.4328	20.4507	21.616	54.8617	0	35.9851	26.4767	23.9616	50.4455	41.3358	52.3483	36.4167	61.2101	50.2871	49.2	20.6979	33.7547	33.0291	15.923	57.0221	79.8582	101.828	71.6334	78.9772	89.9821	114.586	47.1393	51.7554	30.6996	94.9607	62.1152	80.7772	37.4294	33.1953	205.079	187.709	6.15484	39.6985	4.73321	10.6612	0.763773	3.08025	7.52834	6.45606
ENSG00000214193	Leukemia cancer specific m6A-reg-exp gene	24.4384	3.26325	3.69121	0.357666	5.35209	18.8823	1.96613	17.7316	0	15.7685	20.4483	11.4825	3.09628	8.09193	22.9211	13.8568	81.5953	39.675	33.6881	12.5118	38.2679	13.7159	7.33417	16.3609	6.59804	18.6484	25.1595	9.18564	11.7701	9.65979	15.8563	5.48743	8.63873	8.17223	4.72364	8.06737	28.1959	48.5542	2.15891	2.03948	1.1517	4.65824	0.288287	0.405034	1.0026	0	1.39726	1.11267
ENSG00000134697	Leukemia cancer specific m6A-reg-exp gene	50.1407	23.7847	21.9313	33.0243	14.2884	38.2377	35.0988	31.9614	73.4639	26.5051	55.3391	44.7008	29.1294	26.2241	36.1488	64.0047	70.3126	50.6007	41.108	31.6617	21.7119	41.9446	19.8476	29.3219	23.0743	36.7522	32.9561	29.403	29.0071	42.1734	28.5597	44.0208	37.2327	31.9321	39.9354	32.5313	53.6504	60.3511	36.7493	45.2416	41.5084	43.2702	16.991	28.4743	22.5983	49.1703	36.6787	11.9064
ENSG00000116990	Leukemia cancer specific m6A-reg-exp gene	0.872671	0.993723	2.53708	0	1.09645	0.15834	1.10667	2.56169	0	0.721069	8.2126	5.5442	1.56551	7.20751	5.94739	3.07335	8.28542	18.7229	3.44744	3.26794	5.94854	2.45841	2.65824	7.62647	4.93336	4.56321	5.92587	5.97684	4.74034	3.13328	11.3038	3.38967	2.41147	6.78733	2.75262	8.81805	4.27861	1.99091	11.4578	11.5638	7.3838	13.636	13.0486	1.6953	2.811	7.68119	3.30687	4.83738
ENSG00000179862	Leukemia cancer specific m6A-reg-exp gene	64.4769	26.0002	13.367	49.6999	33.4812	23.8395	34.661	13.0918	44.4722	52.1427	1.95391	2.3132	12.11	6.40475	4.90724	9.11196	7.09282	0.824517	8.20708	5.36977	0.331996	4.20102	0.820005	3.77807	7.31313	7.39588	3.43631	8.23516	13.476	15.8961	13.3859	3.82895	0.943166	19.5478	7.24766	13.5155	31.0665	29.0412	6.57668	3.43523	12.4493	41.3005	2.108	14.7513	5.3182	7.17941	15.4206	16.7293
ENSG00000198841	Leukemia cancer specific m6A-reg-exp gene	2.64748	3.17822	3.53766	0	1.7744	7.42803	3.97819	3.86405	19.2488	11.3793	9.18557	6.26687	6.82095	7.3654	9.08184	7.28249	9.11074	6.87017	4.94112	6.45018	5.86841	7.63969	4.43737	8.21546	5.05069	7.96772	5.58499	7.28805	7.98377	7.52449	9.05637	7.34823	6.58776	4.10913	6.01799	3.37394	11.8479	7.7824	13.4731	13.4236	3.67091	5.3552	5.92515	2.73377	1.14661	0.184656	6.69361	2.51301
ENSG00000162377	Leukemia cancer specific m6A-reg-exp gene	6.59201	3.0632	5.3755	6.45021	2.6173	6.05003	5.21384	7.53633	0	5.15617	14.1558	8.88018	4.85457	4.88104	8.43595	17.9659	10.2138	14.129	6.58984	5.8918	5.50615	8.02342	4.46246	5.98792	3.63269	6.57225	5.6411	8.48669	6.80172	7.59972	7.03987	9.08917	10.5671	7.13037	8.47116	9.27024	19.7653	12.4721	4.12094	3.48859	12.3363	9.9734	5.47098	6.84606	2.51358	2.73671	7.22949	2.60244
ENSG00000162402	Leukemia cancer specific m6A-reg-exp gene	14.0045	15.7377	11.5853	1.7576	14.9097	30.7427	23.6379	44.7008	0	8.15916	55.4428	47.0872	33.0024	38.2476	61.5572	65.3624	81.4172	53.9113	49.8743	39.5791	48.6071	50.5158	33.7206	48.5146	48.7556	71.2845	57.1909	76.3811	53.7045	61.4284	33.1679	40.9098	37.4099	36.0853	33.4545	62.311	40.7413	34.0813	56.4314	66.8364	9.38059	28.6672	5.48921	13.3065	10.402	2.1357	10.9371	7.62347
ENSG00000162601	Leukemia cancer specific m6A-reg-exp gene	14.7323	5.8435	7.03121	3.34594	3.04922	17.0833	11.2674	19.8228	0.01119	6.00239	34.4937	20.3936	17.0817	18.0942	27.1403	38.5115	33.3974	23.4162	21.5902	14.7449	43.2836	42.3294	21.9712	17.6833	16.3424	38.5355	25.5833	24.9641	21.1694	29.4298	19.1758	44.1978	38.4172	21.245	31.8389	26.935	28.9597	38.7393	23.8081	26.9816	5.78601	11.0496	5.43081	9.51211	3.41737	3.54395	9.32089	4.62924
ENSG00000142864	Leukemia cancer specific m6A-reg-exp gene	57.6392	60.771	50.7541	141.649	30.489	63.0884	79.9875	80.5288	38.2437	68.0624	148.569	94.3987	60.4132	40.8172	113.547	141.714	130.318	135.013	116.001	46.9937	61.6467	64.0256	47.1605	57.3624	52.5388	89.3295	61.5403	74.2687	62.975	83.6609	100.339	122.603	153.111	92.7679	158.642	152.628	124.054	118.424	111.262	126.873	86.2248	85.4693	38.8543	55.688	29.0468	41.7965	61.7849	43.9868
ENSG00000213516	Leukemia cancer specific m6A-reg-exp gene	10.0204	5.87059	3.44726	1.43067	4.00661	13.821	9.20055	14.5101	1.36176	8.57639	11.9302	5.99946	5.17325	6.63582	4.5826	5.68624	4.83239	1.19798	5.58219	7.85277	6.56218	8.60673	3.91732	7.31271	7.10126	8.33576	5.34528	7.36336	5.18701	6.65355	8.23512	10.25	23.9529	7.3039	8.79351	13.2778	14.3091	12.5642	7.03644	2.91921	6.1517	7.86784	2.37243	2.64516	2.45882	2.44878	5.91415	2.74377
ENSG00000122482	Leukemia cancer specific m6A-reg-exp gene	12.9387	16.1794	10.3014	28.854	4.24278	37.4279	14.9595	25.1771	0	5.88857	44.9286	48.4577	36.6661	37.6447	51.5102	77.3295	58.7606	59.7381	51.6096	120.367	48.7392	40.5105	51.1703	51.3248	37.9614	82.1229	39.7897	77.5969	33.7532	64.6711	53.8096	64.1671	59.1048	51.2484	52.1396	59.6186	20.2588	39.4083	58.516	61.4614	12.0102	17.2811	13.8724	9.14243	4.9583	2.32203	12.4918	12.1904
ENSG00000162676	Leukemia cancer specific m6A-reg-exp gene	0.97368	0.047053	0.056062	0	1.58695	0.214303	0.318473	0.585886	0	0.563389	0.876541	4.61605	9.48906	4.05751	6.24926	0.757811	1.40166	2.87412	2.25638	10.8254	13.7084	10.7941	5.74562	6.89877	8.94701	9.55624	4.28099	6.02144	5.86116	3.25134	1.14534	0.307038	1.18359	0.299041	0.197554	0.557362	53.1573	22.708	9.55828	16.0189	0.159105	1.70902	0.087124	0.579817	0.354878	0.392452	0.604098	0.458645
ENSG00000155380	Leukemia cancer specific m6A-reg-exp gene	3.25246	6.65045	4.11875	14.8	2.41782	19.563	13.0514	22.7476	10.8073	7.82069	68.5174	35.7104	8.92986	16.5932	56.0692	76.2199	31.0233	45.0361	14.5184	21.4519	8.30386	10.3522	24.8518	10.6994	27.109	41.4162	40.5458	56.8764	68.0478	67.3712	26.6766	66.5905	49.1775	21.0103	87.9805	51.4799	39.2481	30.8314	6.20387	6.67641	39.9784	11.8024	9.45717	33.2499	3.4853	4.95289	8.83348	17.6729
ENSG00000197323	Leukemia cancer specific m6A-reg-exp gene	25.9634	17.1404	13.9779	7.07704	36.8904	24.04	21.0568	40.0192	2.91797	31.2835	38.6604	44.542	25.1087	20.5534	32.6871	53.1819	53.1761	38.043	30.4536	27.8336	37.6711	39.75	21.8724	25.5509	21.1835	51.7813	39.5205	43.7555	30.5971	34.473	21.2392	54.6035	46.7875	21.7033	43.4124	38.3624	18.6132	23.4881	31.767	39.3991	15.7383	18.2039	9.21632	15.9973	14.8489	5.49211	8.581	13.0549
ENSG00000265241	Leukemia cancer specific m6A-reg-exp gene	65.0821	30.4472	25.8054	18.6851	13.3217	44.76	53.722	44.1357	29.8912	47.0387	18.9212	25.7014	16.5251	20.8234	17.5194	35.8271	25.5616	22.0517	29.5302	13.461	23.3399	25.0095	16.7522	19.2534	13.1276	30.5173	22.0544	23.3828	23.6632	29.642	15.3625	33.2229	43.894	22.2796	28.0718	23.2685	57.4106	44.9907	49.6813	64.5044	18.6014	57.3643	34.9902	23.185	7.09597	13.1175	18.6659	15.8596
ENSG00000143457	Leukemia cancer specific m6A-reg-exp gene	21.7223	8.29546	13.613	7.26875	13.7826	18.4744	17.8531	17.8074	24.7633	23.3307	28.1981	54.089	24.7266	46.0266	51.5642	44.2771	39.6178	30.3978	25.1698	45.1122	43.4167	54.1999	46.9845	50.9789	42.5113	48.1734	48.0223	47.3533	39.4184	34.8294	27.3614	30.2926	24.1711	16.4442	35.8586	15.5959	25.6821	31.7671	5.96987	9.68345	11.4566	16.5482	7.66925	6.20332	4.39718	2.11676	3.6889	2.46458
ENSG00000163159	Leukemia cancer specific m6A-reg-exp gene	58.4075	36.0445	19.327	24.0733	8.46435	27.4421	27.3787	31.9654	0.208565	33.4804	27.914	17.3981	33.1726	25.1849	35.642	56.7774	36.3078	32.2488	45.5394	24.1737	32.8574	33.0204	12.22	22.6834	22.1105	33.3324	26.0666	27.2867	35.8392	28.2231	23.6496	14.253	24.7552	14.5682	20.7973	10.0708	56.59	30.371	19.8771	28.3664	21.0443	58.7226	20.7877	19.7552	10.417	2.62515	19.333	8.68311
ENSG00000143393	Leukemia cancer specific m6A-reg-exp gene	92.0694	35.2638	34.886	16.3641	11.8002	48.4909	44.6103	62.5654	27.7865	121.636	40.7264	35.0009	24.3268	42.869	45.3519	56.6237	65.7371	41.9319	56.0935	42.812	65.7547	48.4628	26.9604	44.9576	40.1088	79.966	54.2256	54.3222	43.7487	41.8839	51.0059	43.3624	31.4899	32.0584	34.2089	35.5492	56.7494	51.9627	48.2127	55.051	16.4859	62.2664	25.9247	23.0397	9.73009	8.11408	21.1534	9.51261
ENSG00000143390	Leukemia cancer specific m6A-reg-exp gene	88.6406	13.4607	20.6896	12.4023	9.5551	36.0667	36.2838	31.4136	0.073167	31.4997	30.2979	16.8906	25.7341	27.2408	27.3309	68.7342	24.2629	39.6827	30.0181	21.1607	30.5228	24.5757	23.1137	29.7274	27.939	44.2922	40.6181	33.8619	30.5669	34.0663	32.3761	47.6539	43.0668	21.9087	36.5807	19.9531	57.2868	55.4585	49.7452	47.6938	14.1302	67.1137	19.7153	12.7898	1.98299	2.59798	7.77311	4.16483
ENSG00000143442	Leukemia cancer specific m6A-reg-exp gene	152.077	26.6783	37.2926	43.6693	16.81	102.822	39.9847	77.0339	8.79368	69.1712	69.8684	70.318	45.6376	72.6705	59.6117	131.548	86.4148	70.0918	107.709	77.3316	110.92	76.2012	48.0332	75.805	76.4053	127.006	94.4978	131.301	86.7234	79.5085	117.053	87.2201	80.322	49.7907	67.7221	58.7228	72.1187	67.2861	36.2524	45.3581	19.3156	53.2613	29.9326	35.1673	18.6603	20.5422	24.8205	20.5636
ENSG00000160714	Leukemia cancer specific m6A-reg-exp gene	49.0887	23.5624	18.7392	50.7557	15.4765	22.8942	29.1147	26.3385	6.75863	43.2404	21.5981	35.0065	20.8747	26.1379	32.4501	43.7011	33.1846	29.5478	28.7709	26.7466	41.0271	27.2923	20.8138	29.8779	20.6451	37.3503	25.9379	26.0651	25.6044	25.4726	28.2211	25.9867	37.8238	14.0255	27.9271	14.4951	55.4928	45.5607	35.4536	40.8187	17.7508	46.0808	24.8518	31.8365	19.0508	6.20173	18.4662	16.3404
ENSG00000160710	Leukemia cancer specific m6A-reg-exp gene	126.229	45.37	50.5092	57.7143	41.4878	96.9922	85.6826	98.7682	7.21107	77.9119	54.2275	67.3248	66.072	84.7506	79.7625	172.637	79.2191	89.3118	86.9233	86.661	120.784	58.3538	47.7492	76.38	79.5272	80.7409	84.7517	81.8442	74.3489	75.7831	116.008	80.7903	91.191	70.5505	61.216	41.8939	114.208	127.49	93.574	97.286	36.7102	94.0725	43.468	48.5069	9.87674	2.76724	29.6423	12.9983
ENSG00000163346	Leukemia cancer specific m6A-reg-exp gene	93.3778	50.4148	64.4753	64.7628	40.8125	61.2984	59.7232	85.2604	74.3525	171.348	8.55086	27.958	24.2881	59.9018	21.9484	16.4693	34.4098	29.0234	35.5053	17.3748	67.1018	39.0687	26.9835	58.9863	57.6696	75.8558	57.4223	61.6494	81.6962	74.9271	23.6982	60.8088	57.055	50.4515	56.2838	55.5284	16.2647	24.066	168.189	191.563	27.7506	41.0822	26.7403	19.7765	6.07198	8.42227	16.5702	14.3823
ENSG00000163348	Leukemia cancer specific m6A-reg-exp gene	30.355	37.4414	21.6194	26.8838	12.8198	22.9253	32.0824	28.338	0.066371	25.5957	10.9769	12.3492	9.76018	15.7977	16.5743	22.548	15.1507	17.6605	12.292	12.5956	21.8401	15.1059	13.5114	13.7567	17.1402	21.8461	16.8945	18.5218	19.8255	17.2836	18.847	14.7333	16.4378	8.97654	14.7843	11.018	32.6303	27.8391	20.3061	20.1162	8.97483	23.6054	8.79288	8.62917	0.934491	4.94757	4.57383	3.98054
ENSG00000116521	Leukemia cancer specific m6A-reg-exp gene	57.3308	52.7666	26.2891	63.7985	14.5639	28.2891	62.3677	27.9537	0	34.8373	23.7503	27.3589	29.6841	23.2441	37.3691	58.934	35.2579	33.1441	26.4476	21.8247	21.3236	18.9689	25.3838	22.2967	16.154	27.1077	19.9218	19.9	27.3143	26.4371	21.1905	27.7948	18.6523	13.8518	18.28	22.0195	72.004	60.6438	27.691	33.3807	29.8481	50.6528	26.2436	37.1644	11.3456	6.71577	17.0426	16.8538
ENSG00000163374	Leukemia cancer specific m6A-reg-exp gene	72.6059	21.2743	27.1796	52.5694	8.71876	46.4473	64.8946	53.7227	0.028382	57.0437	35.9582	52.8889	34.0133	45.6417	45.3989	84.1269	51.9064	44.141	48.6862	43.3658	48.0602	51.5543	32.6058	48.4573	44.3645	74.6845	59.0632	65.6717	53.2036	52.9186	65.0517	54.469	49.3273	46.7927	39.2938	47.4827	97.7348	101.288	77.9596	70.5414	16.0779	37.1709	17.492	22.1758	5.06305	1.96703	15.9584	10.6042
ENSG00000116584	Leukemia cancer specific m6A-reg-exp gene	103.531	57.8745	22.8251	37.1633	16.8471	75.1528	70.7763	77.1967	63.3576	57.128	83.9195	94.3234	62.4681	103.088	66.5344	210.334	191.525	84.0883	109.946	67.8047	95.85	108.41	69.0277	114.918	75.0956	157.312	141.251	103.694	95.1982	92.7871	41.7914	48.8837	40.4761	51.5944	50.7113	29.4455	156.489	136.968	165.259	119.836	5.40793	35.5564	1.58642	4.72665	2.94851	4.33854	8.80117	4.06472
ENSG00000143319	Leukemia cancer specific m6A-reg-exp gene	30.3652	19.1099	13.934	20.4929	9.54047	17.2218	41.0878	17.9692	60.9429	35.2288	30.8854	29.6968	8.17827	12.4592	27.6413	56.4037	32.0442	15.5965	16.0301	10.5882	22.5705	17.9475	13.0054	21.7603	17.2024	18.7491	25.3721	8.34856	20.7363	13.7877	15.286	13.7872	16.8609	16.0156	13.9405	12.591	24.5334	26.4062	15.6351	14.015	6.34965	19.608	7.04062	7.78719	2.3789	1.45591	5.3213	4.15799
ENSG00000186517	Leukemia cancer specific m6A-reg-exp gene	8.30476	1.56786	1.57163	0.876605	2.26288	3.31228	7.82793	4.85714	0	3.36994	3.91278	6.49366	11.3762	10.3698	8.22644	8.30879	13.6915	16.4358	20.6426	9.50693	11.5053	12.1202	8.77854	13.5991	11.8081	24.6931	18.8167	7.50305	10.6234	13.508	12.7311	8.14086	10.1312	12.8398	9.06701	15.1713	73.8858	53.7738	245.309	288.841	1.25526	12.087	0.487891	2.54242	1.96243	0.82252	3.72404	2.01132
ENSG00000158796	Leukemia cancer specific m6A-reg-exp gene	48.0115	14.1153	12.865	5.95178	8.87272	23.687	37.3121	19.2103	0	36.3406	20.2802	20.9551	24.1039	14.9219	22.4826	28.457	32.3572	27.8651	33.6831	18.9634	37.2363	29.6289	16.8121	22.0105	17.9099	39.8116	29.3881	38.3943	27.3919	30.7087	16.9883	22.7001	19.196	16.9084	16.4869	18.7752	34.4056	32.1526	14.4992	19.1032	12.2684	40.1934	11.3223	15.9273	8.66426	2.95838	12.7945	6.74754
ENSG00000135845	Leukemia cancer specific m6A-reg-exp gene	23.6537	15.731	11.4275	11.1636	10.5526	16.2121	22.3599	24.9658	5.27276	23.7737	12.282	20.9873	12.8361	16.0236	18.9959	24.314	18.144	21.4034	16.9903	20.5765	24.6281	11.3114	11.4225	16.6268	12.3386	18.3118	15.719	22.9981	20.7425	12.8744	8.40101	24.9243	25.1529	10.9878	21.5798	15.81	41.6676	26.254	13.561	12.5843	16.6668	13.8983	14.2354	7.30484	7.02086	1.82641	6.76783	4.35561
ENSG00000120334	Leukemia cancer specific m6A-reg-exp gene	8.62981	1.85661	1.06959	0	4.15159	3.8964	4.28333	1.28346	0	3.16173	10.0454	6.897	4.78547	6.30561	9.30089	21.2005	8.8779	10.8657	5.66586	9.75725	3.49046	5.61768	3.20456	3.05261	5.83092	6.00604	5.55532	7.42239	12.005	9.01107	11.6379	7.63537	4.83314	4.56033	5.90048	6.16195	14.2047	13.8137	4.83967	4.70068	1.1006	6.62254	1.09512	3.2382	0.588774	1.02444	0.958261	2.22068
ENSG00000143322	Leukemia cancer specific m6A-reg-exp gene	16.2816	6.83892	4.6353	6.12786	17.1636	11.6618	19.5057	24.6758	3.8186	10.229	26.3984	21.4169	34.1837	18.2423	27.9054	52.486	36.9644	30.0835	52.1651	32.1149	11.8541	18.2665	16.2119	21.409	21.7034	28.9474	19.3807	27.6572	31.9637	72.4142	16.3224	25.5563	34.3261	30.9764	26.089	17.8021	12.1228	14.2148	7.83126	11.7326	1.9766	7.47465	1.40113	2.55364	1.76615	1.03979	2.45314	1.28684
ENSG00000169905	Leukemia cancer specific m6A-reg-exp gene	38.1463	22.8248	12.3752	23.0379	8.4827	24.6815	42.2982	32.796	5.45513	17.3552	35.9836	40.1488	39.7585	25.4466	48.7875	90.344	60.5576	45.6879	42.346	39.0506	200.664	35.9529	30.8899	31.4944	35.1342	38.5592	35.8112	39.1806	33.9485	50.5883	39.7571	58.686	48.9589	36.2842	62.9019	46.2807	45.9777	57.4449	22.0391	25.769	27.1806	48.4479	30.2858	43.856	24.9167	19.0902	25.7944	29.9898
ENSG00000135823	Leukemia cancer specific m6A-reg-exp gene	17.1502	12.105	12.7163	1.02588	4.43227	7.20858	12.2041	14.4063	6.77266	10.7505	18.3494	22.8869	21.3929	14.3186	23.9737	35.0368	27.129	21.271	30.9235	25.3875	9.00844	16.4849	13.8062	16.2099	16.4172	20.8805	17.7122	15.4312	24.0485	18.9146	17.4205	27.015	14.6338	18.1646	31.4918	18.7578	23.6772	29.5425	9.25427	10.7008	4.87444	2.28182	0.658593	0.919235	0.088818	0.848995	0.784431	0.184192
ENSG00000116406	Leukemia cancer specific m6A-reg-exp gene	7.64366	11.0601	6.75767	4.71822	1.49343	13.652	15.868	13.1142	0	2.90918	11.6829	27.0934	15.2424	28.9303	17.718	29.5148	23.6092	13.3024	18.8753	24.2188	15.2942	22.1238	22.6111	29.2279	24.5215	17.8281	29.859	29.5891	26.3886	15.2694	11.517	40.9367	29.7367	16.7465	20.2519	28.1711	45.1646	36.4189	16.5512	18.9544	6.39067	9.43291	8.80125	10.8506	0.404011	2.65096	8.20564	3.40617
ENSG00000177888	Leukemia cancer specific m6A-reg-exp gene	2.06797	2.39989	1.11886	3.65332	0.72782	3.49333	4.0327	4.60066	0	1.70709	9.103	6.4912	4.22077	3.03509	4.19458	11.3655	6.30312	5.32429	7.28905	7.7565	6.12814	5.71285	3.04075	3.62601	3.89521	7.2685	4.94625	9.0084	4.46981	7.20868	12.6292	29.3025	22.3499	8.78557	29.91	12.6104	5.15621	7.99431	2.30217	3.99511	1.4423	4.91937	2.16593	5.68975	1.53416	0.500275	1.41304	0.971735
ENSG00000143851	Leukemia cancer specific m6A-reg-exp gene	6.11154	0.208682	0.625325	2.54442	9.858	1.11817	3.04393	1.55696	0	1.8215	23.9352	7.719	7.4059	8.11302	8.26419	4.20824	6.43009	70.755	10.8471	3.67777	7.8296	6.91041	6.05102	8.86646	7.18549	20.3943	16.4091	7.66004	9.19825	7.04595	3.57434	0.450968	2.68063	4.94692	2.39586	12.0804	186.36	116.468	24.7253	30.2756	0.319239	14.385	0	1.58282	1.09641	0.500384	1.79903	1.19771
ENSG00000117139	Leukemia cancer specific m6A-reg-exp gene	121.973	54.2242	35.9426	108.79	10.9135	66.2987	56.1114	79.7436	65.8566	22.163	55.0376	61.5077	59.3344	69.451	83.0355	129.076	143.236	65.3239	87.7793	66.868	52.1129	58.0772	55.6634	55.8958	63.249	94.7255	54.6768	69.4453	57.3202	60.1261	56.9227	58.9734	133.195	33.6471	68.2869	45.4638	45.9167	87.7392	32.536	37.1517	5.2036	20.0564	6.78778	9.13315	5.32098	3.10055	7.09887	2.85447
ENSG00000133059	Leukemia cancer specific m6A-reg-exp gene	6.46544	2.45957	5.56178	0.974499	10.4179	10.202	6.2192	16.0707	0.010888	29.7822	5.79025	8.66581	6.89483	7.96908	7.20048	12.44	10.7429	6.96357	8.59134	10.0833	7.1876	9.7118	3.97599	8.77037	10.2254	15.2852	9.44784	11.8313	12.9627	11.985	8.20693	30.0462	18.1824	7.56585	24.4515	9.4654	2.51674	2.52307	9.7284	11.8966	1.39697	3.28212	1.40358	2.17578	1.01464	0.610309	1.63311	1.64112
ENSG00000069275	Leukemia cancer specific m6A-reg-exp gene	82.2199	55.2723	51.4348	77.6857	67.1505	94.376	74.4051	111.386	81.3433	123.615	69.2772	60.028	58.2776	46.2062	78.6648	120.921	85.3699	72.8953	84.3308	102.289	29.6992	68.2519	37.7823	47.1099	66.2111	98.1537	85.6873	118.082	136.35	110.573	98.9842	184.449	199.657	95.1441	170.095	108.421	152.616	159.758	35.4032	39.9693	49.7932	76.037	49.4749	62.7182	53.0112	49.6923	49.5369	50.7579
ENSG00000180667	Leukemia cancer specific m6A-reg-exp gene	2.31382	2.31415	0.705276	4.87044	0.910575	4.63627	5.1845	3.94667	0.013921	0.938047	1.86687	10.5933	3.36444	2.6642	8.07159	21.9079	20.3875	7.24122	6.34451	7.44048	5.06326	7.85903	7.3098	1.83764	3.77264	5.12044	6.40193	9.04039	6.70777	9.11833	17.7829	21.565	14.5336	10.6557	14.5628	9.44707	7.78706	8.98351	6.11282	2.73042	0.990762	4.88731	1.46067	1.7797	0.974517	0.633026	2.5237	1.37722
ENSG00000170385	Leukemia cancer specific m6A-reg-exp gene	2.90418	5.10033	1.57353	17.8517	2.69309	10.3855	12.6193	9.55489	4.23278	4.45423	18.3469	18.4812	11.3587	8.53751	14.9341	24.866	15.2351	16.8187	17.0617	12.4788	30.3279	16.0088	10.8	10.5342	8.40544	20.0014	12.8705	17.6139	19.6166	23.5866	14.2534	30.7917	41.0801	8.8896	29.5673	13.8673	15.8333	25.7887	6.58599	8.0146	20.2453	15.7825	21.5091	14.8392	6.67866	3.92159	11.3646	8.16124
ENSG00000143493	Leukemia cancer specific m6A-reg-exp gene	20.481	10.86	3.6382	3.20139	1.11935	11.9144	11.2634	8.43843	0	3.67425	24.8208	21.3292	13.4006	10.3048	27.749	48.5317	27.1608	31.0066	18.1315	29.0189	19.16	13.8525	11.3439	14.7132	17.0263	16.5862	15.7393	14.7642	13.6287	14.6142	35.5193	14.2085	16.9586	10.341	15.538	14.2444	24.1985	24.2209	7.19704	16.9607	6.90766	29.4815	1.81356	11.2988	4.68058	0.583457	4.731	0.771452
ENSG00000065600	Leukemia cancer specific m6A-reg-exp gene	6.55094	4.79474	2.44589	1.94001	2.21107	6.53191	7.18185	4.5835	0	2.46882	8.55089	6.42519	7.77795	4.77675	9.95205	14.5089	10.0344	8.73025	12.2373	7.03621	4.39525	3.70929	1.89732	4.33018	5.36223	6.49893	4.55816	4.62162	5.23411	6.87395	4.13499	1.26652	7.94754	7.20377	2.09578	5.16033	20.4158	14.3128	8.76171	12.7467	0.945612	2.01567	2.24871	2.14751	1.171	0.841389	0.706725	0.402886
ENSG00000117697	Leukemia cancer specific m6A-reg-exp gene	3.36	4.52287	1.10659	2.98913	1.54591	8.6004	4.17534	7.12272	0	5.17221	5.62434	11.4063	9.51318	7.17422	12.8468	13.4756	11.635	15.0088	10.5664	14.6927	9.59353	7.87448	4.18655	9.21591	9.1277	11.8806	14.3641	13.3725	14.2673	10.674	8.63529	16.9048	22.216	3.1377	12.6989	6.32613	13.5682	10.7526	14.6139	14.2081	8.04852	3.75249	3.79652	4.49884	3.90509	1.5718	2.35323	1.6095
ENSG00000162923	Leukemia cancer specific m6A-reg-exp gene	32.3217	21.2732	13.23	28.0589	7.96514	31.1566	29.3859	38.3747	46.8765	17.9028	53.6017	46.614	67.4379	44.6678	58.0073	99.3374	85.1911	64.2358	58.1325	60.7214	59.6052	51.6979	40.3147	66.8349	57.1562	74.1813	68.0378	69.5693	59.6205	71.1791	61.193	80.8916	88.4237	41.7082	61.1476	130.572	62.0239	67.9941	92.9294	98.3607	15.7383	29.9746	15.9472	17.4603	7.52812	5.92928	26.1032	12.083
ENSG00000196187	Leukemia cancer specific m6A-reg-exp gene	185.562	40.7775	74.7421	6.28412	53.6768	60.4898	40.8018	62.1662	0	45.4778	171.09	176.929	51.0693	132.264	200.78	170.386	341.427	105.318	260.63	215.765	82.6168	113.014	89.0247	132.273	94.3876	157.281	138.371	116.433	78.9487	85.0574	50.3718	32.264	25.1451	31.9161	24.6461	31.0896	84.8632	80.5043	143.727	122.055	20.2302	55.7991	81.1033	31.0108	11.483	9.76784	26.8646	25.1753
ENSG00000143751	Leukemia cancer specific m6A-reg-exp gene	11.6908	4.90155	5.11862	15.7825	1.54021	15.1929	16.3028	14.8062	11.8992	8.72323	10.9631	12.9665	12.4252	10.5281	16.1879	22.6895	15.843	12.7934	13.6665	10.7172	12.6048	11.7543	10.4562	11.4205	10.3068	13.5211	11.6799	14.5034	12.7594	17.9576	14.2125	19.1558	13.8268	12.3568	15.092	13.8108	15.4717	15.814	23.5818	23.463	4.37728	10.2047	8.20929	8.80613	2.74389	1.40011	4.15393	2.41066
ENSG00000182827	Leukemia cancer specific m6A-reg-exp gene	27.6462	15.7951	13.5153	19.55	9.27864	27.268	27.3708	29.0034	0	14.8604	26.6062	38.4032	30.3356	22.5814	30.1914	61.3789	43.2019	34.3631	31.1635	43.1515	32.0002	34.6293	20.5447	25.9364	16.9809	35.1936	26.0976	31.8812	30.3988	32.8234	30.0105	40.4885	32.4739	25.7999	43.3279	25.8653	30.2562	39.6769	23.8931	32.1318	10.5235	24.7772	16.3928	12.8191	4.65038	4.5285	11.4132	3.74069
ENSG00000143793	Leukemia cancer specific m6A-reg-exp gene	6.85332	4.49076	1.92261	3.0449	8.09945	3.65605	2.09754	3.39361	0	13.6313	3.40848	5.0568	1.84411	3.66221	2.85754	9.21163	4.64118	5.84572	4.17842	4.87271	3.81237	2.61678	2.70798	5.08412	2.68986	5.56714	3.42912	4.03924	2.55773	2.7463	16.0885	4.61745	6.43047	10.1058	10.7557	7.59162	10.2893	4.76905	36.796	37.906	5.51085	21.887	3.57149	4.78993	1.83752	2.35671	5.66125	3.26202
ENSG00000135766	Leukemia cancer specific m6A-reg-exp gene	11.9938	6.16508	6.53892	4.34279	4.14867	23.0367	15.0338	26.8429	0.566482	23.5616	47.7653	38.6082	32.1128	39.2895	33.5077	53.934	18.2324	34.8371	25.3574	17.9055	46.4994	41.5741	26.1443	41.4933	40.196	49.1606	28.0013	43.9917	22.9985	53.7676	13.0152	39.9347	29.0619	31.9276	27.3498	68.3586	46.9034	54.8585	18.2652	30.4873	24.1847	43.1765	11.2539	34.8141	5.4004	7.16767	14.1987	7.79844
ENSG00000287856	Leukemia cancer specific m6A-reg-exp gene	0.023377	0	0	0	0.011948	0.042871	0	0.064363	0	0	0	0	0	0	0	0.107196	0	0	0	0.07046	0	0.017978	0.02743	0	0.069141	0.015598	0	0	0	0.05267	0	0	0.007676	0	0	0.243265	0.089778	0.184102	0	0	0.073455	0	0	0	0	0	0	0.039703
ENSG00000188739	Leukemia cancer specific m6A-reg-exp gene	70.1426	48.0653	14.6034	14.0472	4.71305	25.8598	34.1528	25.6062	0	44.7325	22.8314	31.5254	10.2388	11.7066	17.6832	59.9052	27.4164	22.3213	30.6596	24.0293	26.5021	24.2115	7.12352	18.2327	9.50474	28.0621	18.8473	25.2641	17.6003	19.1763	28.1373	49.6775	50.2392	19.4387	45.6862	21.4954	58.858	57.4833	51.7063	39.6936	41.4295	76.4565	33.5867	52.4736	7.50814	5.29643	50.9992	20.7341
ENSG00000054267	Leukemia cancer specific m6A-reg-exp gene	56.807	26.8835	24.0175	21.0884	20.601	40.8003	25.7546	53.8747	0.043449	24.3445	25.2405	26.9255	24.0658	16.1873	18.4276	48.1334	31.747	28.4678	38.8221	32.6241	30.7821	29.0137	16.84	18.5252	16.6998	45.1628	24.0879	34.0489	18.2413	25.8412	62.9213	79.6253	71.926	32.7255	59.113	33.4103	40.7024	55.4272	131.668	158.154	22.4342	46.0102	10.4728	20.247	19.734	10.1655	23.2551	10.9624
ENSG00000143669	Leukemia cancer specific m6A-reg-exp gene	15.7755	7.99747	1.6781	4.51105	2.14082	18.5642	15.2614	18.6371	0.485757	8.11981	16.3837	40.4099	49.438	38.2441	39.4515	39.4721	64.0378	35.3129	33.9996	42.8521	42.4775	40.4663	22.1639	37.8686	27.9007	53.0256	52.6093	68.7532	43.5074	54.3759	33.4029	39.1601	46.2297	38.0026	30.0126	57.3974	312.678	331.983	85.8604	106.644	9.19107	20.0865	4.48022	10.0921	6.59631	0.452934	5.24875	6.84148
ENSG00000143702	Leukemia cancer specific m6A-reg-exp gene	36.9738	10.5203	10.0958	6.80726	2.79062	17.8075	24.8208	19.4857	0	5.57328	21.9593	17.5231	45.5363	12.6291	15.4437	103.728	38.6734	39.2221	47.5066	19.6416	13.1307	16.0573	7.62071	19.3764	19.8966	32.1477	20.8508	26.5	23.4719	30.127	28.7445	44.4402	55.5489	31.1276	38.6934	40.4361	46.0166	60.9978	28.993	25.2012	1.77913	12.1645	1.58364	5.89611	4.9988	0.911327	3.16094	1.41887
ENSG00000162714	Leukemia cancer specific m6A-reg-exp gene	19.3647	7.87645	6.83494	3.25075	3.01553	14.4142	15.7078	17.5886	7.14014	25.8848	8.44761	13.9111	9.4646	11.005	8.77216	20.7507	13.7123	15.3126	14.1138	12.1171	5.58899	11.8469	7.88885	10.3383	12.5504	17.7198	14.8941	16.9033	13.4089	13.5569	14.6564	19.2806	21.3874	11.7098	16.4531	9.44766	15.5758	15.2987	10.3431	6.45601	2.37508	9.93649	1.11734	0.539821	0.62643	0.916756	2.97266	1.55948
ENSG00000151694	Leukemia cancer specific m6A-reg-exp gene	33.9545	15.7677	5.38631	8.36311	9.53061	31.1989	21.7429	34.1662	0	19.2556	43.4885	51.1787	34.2972	25.4658	43.0076	45.6462	41.3405	41.7728	62.8896	44.6104	28.9734	31.2005	23.7335	29.3263	27.0526	57.5527	35.6003	42.6132	39.216	65.993	34.8557	81.2841	87.2462	33.7183	44.2016	39.0253	22.7312	23.9502	31.9686	67.4297	3.34993	13.2198	4.46692	3.78896	1.68684	1.48516	6.31087	3.57124
ENSG00000134318	Leukemia cancer specific m6A-reg-exp gene	18.5103	14.3858	5.79813	6.0672	5.506	35.9958	17.3414	39.599	0.614885	20.656	48.7887	66.3703	17.9248	19.6181	42.4305	63.979	41.0998	59.5629	44.7208	63.6602	43.1261	53.5602	22.4216	26.21	20.0324	60.7267	28.7936	85.3953	41.6699	56.2434	18.2956	61.1446	39.4603	36.3457	47.2084	39.454	15.0112	14.6664	23.4232	32.2271	17.8475	22.4212	6.75882	9.59501	6.51324	5.37032	12.9825	9.36368
ENSG00000240857	Leukemia cancer specific m6A-reg-exp gene	4.4877	6.86793	9.27187	10.3485	4.2387	7.68231	7.5526	10.7266	0	17.1964	7.67547	9.38018	8.84737	6.24927	4.4077	10.0678	6.37769	4.97505	6.03693	9.89558	7.67461	9.43493	4.09021	5.51727	4.36872	10.8636	7.83838	10.8634	10.3293	9.79531	19.072	26.394	22.0322	15.3099	21.6388	26.0298	5.43332	4.31759	12.3576	10.6391	11.1857	14.4092	5.67849	9.01516	7.42101	2.15384	8.56139	5.58819
ENSG00000119778	Leukemia cancer specific m6A-reg-exp gene	10.6892	6.61992	5.41843	1.11533	2.63712	17.3019	11.0896	22.3392	0.190857	3.33089	18.9698	49.3173	17.5254	22.0155	33.3189	25.0514	31.1924	22.4252	28.2041	33.2906	55.6417	34.8632	21.3322	33.5425	21.4016	44.7293	35.6899	30.676	23.7576	36.3101	16.8364	63.424	34.7434	20.2008	48.6484	39.0709	16.7701	13.3822	31.6282	47.6936	2.81651	7.46832	4.4553	0.940143	1.767	2.75266	2.522	2.11597
ENSG00000119772	Leukemia cancer specific m6A-reg-exp gene	64.8515	6.72429	37.5066	3.72142	5.89055	17.1869	21.4728	40.426	2.94438	22.286	30.9605	37.5442	12.3028	22.7518	21.1984	16.8562	25.6508	13.7399	28.5367	18.8973	17.6353	19.2775	17.4764	26.1241	22.7938	38.9171	32.209	28.7145	17.5198	25.4879	43.9616	12.7591	24.6041	32.8401	9.59906	21.6524	47.3885	38.8253	35.4799	48.6064	3.53781	42.6823	1.2797	2.44507	0.82588	2.0806	5.13161	2.9632
ENSG00000143970	Leukemia cancer specific m6A-reg-exp gene	9.7256	4.99794	6.52956	3.90731	2.77756	8.67768	9.13017	20.4396	4.96186	4.28839	20.6064	19.1336	13.5497	15.0402	7.91466	22.4961	15.9654	18.9354	7.46922	18.6489	16.9695	15.1344	10.4849	16.2294	16.3488	18.4959	23.6669	15.7995	18.5235	17.0327	6.56834	22.4306	18.9993	9.36956	20.1142	9.37866	11.6011	13.7729	15.8081	17.5374	3.61027	6.48665	3.53762	7.14902	1.82729	3.20065	3.132	3.5771
ENSG00000115207	Leukemia cancer specific m6A-reg-exp gene	54.479	35.2446	22.9288	19.9984	18.1807	40.25	31.7064	41.8259	0	54.8313	62.9385	41.3391	25.7019	39.8843	51.1018	58.744	45.3991	38.2637	65.2004	42.5933	46.1231	41.7258	24.0157	50.5211	45.025	55.4142	52.4009	59.2858	40.29	51.2944	35.4065	41.6441	33.8782	19.624	28.3892	23.7085	70.8101	72.7673	40.1938	35.4703	21.189	33.33	19.2242	16.6441	15.5759	4.95272	10.5931	5.02688
ENSG00000115234	Leukemia cancer specific m6A-reg-exp gene	44.5258	41.4314	38.2796	35.7217	14.3136	33.3231	43.6748	53.689	36.6663	91.2499	55.112	52.0534	51.0461	65.7789	63.3263	55.1502	57.9497	52.9475	54.1259	40.0337	64.6018	55.0917	39.6604	73.7123	62.8405	74.2084	67.8195	60.2569	71.8981	65.3853	19.7614	51.2885	37.5824	32.6991	42.369	24.8306	50.0966	38.5876	60.1313	60.9258	20.9994	47.9016	23.8047	26.1046	11.7387	8.66919	18.0086	11.148
ENSG00000163795	Leukemia cancer specific m6A-reg-exp gene	20.685	6.38189	5.94534	9.1392	3.61989	10.2365	14.7477	8.03273	0	10.5942	10.3341	9.62546	7.65633	8.84032	5.10631	8.03439	11.7491	8.27434	13.2705	9.46215	10.5246	14.6019	12.2069	16.1258	7.33431	13.8376	13.3829	13.8554	12.1364	12.226	4.58407	8.79517	7.08864	7.11351	10.9754	8.43928	5.87493	5.58835	21.1347	20.1475	10.8784	31.0537	7.53502	9.48554	5.09461	4.58193	13.8041	11.4402
ENSG00000119812	Leukemia cancer specific m6A-reg-exp gene	25.6824	10.9742	21.5176	5.70131	5.53159	24.2501	15.9641	34.2195	0	21.4621	23.224	23.0398	24.151	18.4992	26.3674	21.4159	19.4179	30.0406	26.2971	15.7437	15.7577	22.9506	14.3307	15.0027	16.3877	19.0362	19.7741	29.4205	30.041	30.4655	15.4939	19.3256	18.7971	18.5589	25.0495	19.1252	18.4865	11.7792	15.5127	11.8499	12.4394	20.8482	12.9994	10.5839	8.33598	3.58146	19.2303	7.62786
ENSG00000115825	Leukemia cancer specific m6A-reg-exp gene	14.6103	11.1928	3.84141	1.55617	1.94681	20.471	19.5484	28.05	0	8.28161	33.8816	26.9955	26.4066	28.8534	25.1908	33.1874	24.3106	26.3138	27.7018	29.5938	23.7848	25.4318	17.286	27.5399	41.0483	46.7535	39.97	56.6565	36.9577	43.0792	21.7931	63.4757	65.0384	25.041	53.0226	28.3949	53.3494	69.5305	18.9809	22.1695	6.19881	7.59324	2.56616	3.6892	2.03945	1.7312	3.71541	2.90882
ENSG00000163171	Leukemia cancer specific m6A-reg-exp gene	8.12067	5.35838	4.9034	11.1829	5.26494	42.5222	16.9445	97.2026	6.24606	82.1982	8.66413	27.5337	17.4257	17.9966	14.9813	16.6896	10.3162	12.0877	26.2588	17.7358	13.3523	28.7091	14.7179	18.7096	33.2501	54.4624	26.9038	50.7952	63.4163	49.2816	0.821759	38.0804	24.2029	14.8169	25.5532	13.83	71.7586	68.0565	59.7678	44.7949	3.41883	5.6039	2.78634	2.52081	3.48331	1.21053	6.31513	5.73406
ENSG00000138061	Leukemia cancer specific m6A-reg-exp gene	0.335495	0.150573	1.38468	4.89575	3.69566	17.2997	6.25274	26.2977	7.22064	24.5257	4.70449	3.47194	3.3352	2.42459	6.39891	3.54093	3.68198	31.1235	39.8862	14.0485	5.6296	4.18678	1.42435	1.75946	3.01808	4.92058	3.65607	9.25948	4.44315	11.9875	3.17909	6.11059	11.1699	11.6771	13.9759	7.65918	50.9991	36.3362	10.9849	13.6801	1.36136	4.58763	5.69095	0.680856	2.10048	1.3636	4.09326	2.86501
ENSG00000143889	Leukemia cancer specific m6A-reg-exp gene	7.72333	13.4795	5.16507	4.09465	5.61897	24.9354	25.0859	26.4101	0	14.9551	39.9577	30.426	29.8955	32.4998	32.8353	57.7375	37.8315	30.7243	38.4707	28.8629	32.6096	34.3147	18.7996	31.9395	34.4879	40.2802	41.0142	52.9709	32.638	49.063	23.5677	37.3019	39.5186	16.6395	29.7304	36.0227	25.1243	42.6226	15.7085	13.3124	8.73184	11.107	4.31116	5.35197	0.802489	0.48202	4.20162	1.43248
ENSG00000115904	Leukemia cancer specific m6A-reg-exp gene	16.6516	7.83517	6.94735	3.00719	2.62649	20.2382	12.4352	25.7739	0	7.99816	33.9476	47.0919	22.6927	20.2248	31.1078	39.3805	35.4869	26.1947	43.1036	35.0744	61.797	37.6388	23.4218	26.0361	22.9133	54.673	39.1457	47.9321	35.2715	37.031	17.3932	47.3422	44.7301	19.1174	37.9739	37.3806	13.9907	15.703	20.9266	29.8915	12.7253	20.8559	8.57084	14.9942	7.47533	3.66656	11.351	2.61746
ENSG00000138050	Leukemia cancer specific m6A-reg-exp gene	11.1084	3.9798	3.97761	4.62104	1.84463	7.90231	7.14768	12.5033	7.03712	11.0496	8.37909	11.8927	3.76472	4.6559	6.54901	12.3334	6.94245	8.23967	11.6801	15.8864	9.2595	9.48124	3.27998	5.98276	3.53486	7.95392	7.20124	15.7091	7.08455	9.13653	10.1388	23.5925	15.6749	7.98075	15.6632	13.5311	15.754	18.8121	9.15255	8.43243	4.48182	5.83618	4.75897	3.40054	8.05943	3.53462	8.84113	2.2754
ENSG00000152518	Leukemia cancer specific m6A-reg-exp gene	120.343	29.4893	32.5788	174.113	49.0311	108.94	146.238	79.4151	204.751	137.72	87.0165	179.077	66.1494	132.016	116.339	80.2342	116.699	84.4062	90.5401	92.1089	89.758	150.875	205.151	156.732	96.1312	157.9	106.12	123.281	89.7901	128.598	21.3429	45.4646	66.0635	88.8768	54.7054	79.789	71.5609	156.585	152.653	155.644	23.6059	48.3921	7.85293	17.376	32.2264	12.552	38.8197	21.9584
ENSG00000068784	Leukemia cancer specific m6A-reg-exp gene	7.51379	4.47279	4.57052	2.2254	1.53928	8.55332	6.58414	10.8624	0	4.74751	18.7809	18.7353	13.5927	10.4749	13.3512	16.7539	8.95117	14.8997	16.1898	17.6044	18.6455	15.9989	14.7766	12.3352	10.6101	18.5863	12.1745	16.6845	14.0331	11.5867	8.99073	16.3283	16.6893	9.50824	18.116	7.1992	9.89847	9.68371	15.1264	21.2064	2.47955	8.20004	4.10073	5.63999	2.64639	1.42359	4.48492	2.02051
ENSG00000180398	Leukemia cancer specific m6A-reg-exp gene	21.7538	12.6936	7.46299	9.75506	4.12971	30.1413	23.7971	36.6393	14.1493	51.5193	41.187	42.9582	35.4266	27.3511	47.5875	47.2656	52.1974	32.4732	50.3202	29.4775	50.5202	31.4487	16.8402	29.428	29.7868	40.8084	34.4918	44.2316	44.9716	56.6437	20.9235	75.6655	60.7192	19.4477	89.4375	48.4917	55.5991	79.505	19.9174	21.4355	40.3713	69.8511	26.6333	68.9524	7.16617	0.124858	2.31416	12.841
ENSG00000116062	Leukemia cancer specific m6A-reg-exp gene	10.9518	13.6631	8.14774	13.0453	4.26528	29.6525	13.8966	24.253	8.87035	34.4172	19.039	17.0797	12.4642	9.15914	15.6387	24.1093	13.6741	13.9695	13.4207	18.5656	19.2788	15.5612	10.7548	10.4829	10.3897	17.7423	14.9063	14.9747	13.7581	22.3431	18.3395	40.0097	18.1725	12.7159	29.7098	21.3382	22.6544	28.6247	19.9821	19.8931	10.4214	15.5892	6.10809	2.91608	8.61883	3.47146	10.9898	4.59427
ENSG00000138081	Leukemia cancer specific m6A-reg-exp gene	23.3434	18.1169	11.9559	0	10.798	48.9233	33.9895	72.7953	0	37.6002	44.9292	56.6644	30.7301	32.1383	41.693	59.969	49.7263	40.2947	57.3223	45.7004	49.1664	52.3598	34.8261	41.7586	33.6039	66.8063	47.7944	62.3368	44.4708	58.9522	30.8317	81.1076	58.3988	28.5688	63.2055	52.9233	59.1544	65.2349	48.9714	57.2129	22.0325	49.42	13.0898	7.21933	6.74496	3.82403	29.7611	11.2401
ENSG00000119866	Leukemia cancer specific m6A-reg-exp gene	1.56546	10.9492	9.89136	3.55307	8.04877	2.8548	3.81664	6.60912	0	4.95045	75.5043	64.1164	16.7967	31.859	35.7856	18.5128	45.8003	49.067	47.4845	11.2759	40.8897	27.8848	24.9548	31.1826	34.4481	65.4036	51.9046	42.2739	18.0237	26.0862	39.8948	84.9046	66.7439	16.829	58.6816	29.445	62.612	49.6929	29.8633	46.5944	0.064011	1.69646	0.190122	0.62548	0.525676	0.92463	0.850519	2.51412
ENSG00000115464	Leukemia cancer specific m6A-reg-exp gene	65.1456	44.4375	30.9885	35.2171	28.8768	65.374	53.4666	87.7479	7.77035	45.0172	104.568	132.846	70.808	54.2769	92.4298	128.574	103.591	91.0928	104.352	90.4913	127.309	88.1335	67.2498	71.9627	83.5693	119.614	96.0722	127.412	84.4485	94.9971	81.7774	187.61	165.645	62.0661	159.919	89.5039	48.8889	62.5821	79.6815	88.7357	8.25359	21.2227	19.38	31.4895	15.78	11.9827	16.1174	19.6487
ENSG00000179833	Leukemia cancer specific m6A-reg-exp gene	11.3009	2.67822	0.843516	10.3891	4.25599	13.6314	8.38118	12.302	0	9.60243	12.328	17.7749	13.3163	18.1488	11.2672	41.8908	17.822	17.0806	21.7986	15.3544	15.075	16.7595	14.6556	23.1129	17.5612	26.209	22.149	30.7578	19.0501	25.8413	13.1103	40.4429	31.852	17.9029	38.5873	22.1685	10.5345	12.2762	36.3819	32.241	6.74612	11.1455	2.64081	3.1221	3.95314	3.009	7.36376	5.15089
ENSG00000115977	Leukemia cancer specific m6A-reg-exp gene	21.02	5.3023	6.79871	3.25056	114.05	29.4628	15.7774	40.2485	5.0623	60.8893	32.1946	39.1887	29.4527	43.7751	43.1212	49.0298	55.021	46.5381	61.8471	20.0075	52.2895	48.4539	25.7791	57.7815	43.7767	66.9788	67.0138	74.4487	55.3066	64.3505	61.5485	52.2729	30.9376	40.4394	35.4328	28.4389	57.8995	43.1749	91.1632	98.5542	5.4708	22.2054	4.49489	12.5265	4.03086	6.08704	10.358	16.3096
ENSG00000204843	Leukemia cancer specific m6A-reg-exp gene	62.3275	30.7909	53.9499	45.6989	31.9198	48.8925	62.7004	86.8958	160.625	77.6623	56.6082	58.601	34.5854	65.9365	58.7163	49.111	60.7699	56.9966	51.5272	51.8484	52.6331	67.9341	41.3338	73.36	72.6827	91.6661	62.0256	82.7491	95.6658	89.0151	28.9558	45.0021	39.8986	36.7092	34.3768	41.8885	46.0635	53.6192	77.0815	67.0951	34.4001	57.0599	21.3366	20.8518	11.1186	15.0172	30.6022	20.276
ENSG00000152291	Leukemia cancer specific m6A-reg-exp gene	103.919	30.9681	44.9632	43.5033	35.8713	72.6338	22.7345	91.4878	7.25188	78.5809	152.502	27.0147	72.753	109.195	139.639	20.3293	106.066	21.1201	124.607	86.1037	42.1059	133.991	105.1	117.28	97.1493	151.788	127.518	144.544	133.644	114.74	49.3965	77.6969	75.8423	37.6196	66.232	50.1723	91.7886	102.127	139.416	157.4	63.3219	111.711	13.8221	28.1682	20.832	23.9105	22.9638	31.2416
ENSG00000239305	Leukemia cancer specific m6A-reg-exp gene	9.93101	4.36552	5.21148	8.10987	1.93326	21.9912	11.6785	23.0552	18.3744	28.8315	55.097	65.6718	24.8612	36.0928	45.5692	67.4182	37.9814	16.5171	27.9841	37.7464	104.478	67.7194	55.7413	48.7393	42.9229	59.9855	42.1108	70.0204	51.2998	56.4159	12.4555	38.3222	25.0642	10.4109	40.7054	26.9534	5.62793	5.00275	10.1214	18.7511	14.4252	41.1752	19.7929	15.7346	5.00511	9.63247	23.4025	11.0362
ENSG00000172086	Leukemia cancer specific m6A-reg-exp gene	16.0952	11.6243	7.32442	17.9661	11.5125	18.5866	9.9825	17.6891	0	21.9099	7.69594	10.7015	2.83177	5.63805	6.25325	5.90482	6.91217	7.6146	6.33661	8.68537	10.4005	13.3335	8.76219	9.27631	5.08759	16.2425	10.0267	15.6547	10.3831	12.3702	7.77893	22.9968	32.9152	8.40595	37.932	15.0846	27.5931	28.8534	15.6703	19.559	29.9415	29.399	20.8666	9.00044	1.90371	26.0262	3.1879	11.9274
ENSG00000172071	Leukemia cancer specific m6A-reg-exp gene	14.5623	7.17394	6.96362	0	2.89884	21.4606	11.3645	12.0791	0	9.58432	31.1827	33.4426	19.4021	26.9958	24.4889	16.7408	16.6563	18.5895	22.768	27.6691	23.3528	33.4928	29.4392	27.1019	22.5009	33.3324	27.5126	36.8217	27.5917	31.1123	12.216	20.3466	18.3839	9.57934	21.3159	18.4951	11.786	15.8717	14.6955	17.2861	7.79336	9.94785	6.896	8.18677	1.35156	2.00142	14.0039	2.97006
ENSG00000144026	Leukemia cancer specific m6A-reg-exp gene	10.2137	4.49297	6.34519	2.52245	3.63244	10.2753	6.06817	21.1455	0	14.7197	15.0237	14.5832	9.04028	10.3308	13.5709	12.2405	23.8959	21.2515	15.6981	13.8038	9.94548	12.9927	10.7566	9.1806	14.2283	18.5556	15.0391	27.5282	10.9785	7.59812	10.488	28.2395	23.7204	7.97135	15.3531	11.9986	8.35097	8.15498	6.3789	5.86772	3.6202	7.8752	5.94545	3.465	6.95016	7.17554	4.87148	3.56011
ENSG00000135956	Leukemia cancer specific m6A-reg-exp gene	15.81	11.2562	12.7407	10.6589	9.19206	15.6613	31.3817	22.7826	1.51595	39.6826	31.9311	60.4626	39.6008	56.8194	46.5396	24.5933	34.7569	39.4778	38.6553	38.6461	79.4415	51.1872	45.2574	65.7309	48.9314	58.9964	66.7663	52.337	71.5094	65.4923	20.4793	32.9351	30.608	16.1126	31.3344	32.1752	13.7365	10.0725	32.8003	37.5685	19.7382	33.378	10.0552	8.58327	4.07719	3.74976	7.57986	5.02731
ENSG00000114982	Leukemia cancer specific m6A-reg-exp gene	35.7698	9.64315	23.4059	2.23775	13.6427	44.9503	22.7974	56.7334	7.19409	56.9951	55.7308	54.8422	30.9956	61.46	54.0637	53.3573	49.3662	58.1026	45.4326	42.9415	42.7625	51.579	37.4528	67.0481	55.1756	62.4197	64.9619	54.5951	47.8748	49.7835	49.1905	58.5489	50.23	35.8168	51.7367	42.7641	39.4263	35.6864	46.0153	61.796	10.1313	35.292	9.72093	15.3782	4.81863	3.82173	12.4011	5.86389
ENSG00000075568	Leukemia cancer specific m6A-reg-exp gene	35.0979	10.6323	23.5888	7.8016	4.72525	38.5844	30.3626	45.4993	1.53581	24.6309	60.0264	78.3224	35.303	50.1943	48.0756	41.2326	49.6015	42.3713	52.6358	41.9096	75.9142	86.1199	62.7949	65.1979	54.3149	80.9417	79.6539	76.0674	62.1201	64.6137	38.6279	69.0037	65.2854	41.4489	57.3904	47.1013	26.9743	48.7355	37.1893	41.089	11.3314	28.292	13.7313	17.9089	2.87522	8.25654	13.2167	5.3502
ENSG00000204634	Leukemia cancer specific m6A-reg-exp gene	90.2018	19.7884	33.421	13.4972	8.39355	26.2453	21.6839	34.8884	0	31.424	27.4632	59.4483	23.2585	34.6042	32.91	36.5698	42.1902	35.8026	36.7938	36.3531	67.0827	47.0631	24.7454	44.9625	27.4124	36.9693	27.9719	26.9895	19.7543	26.4464	24.4185	51.3493	32.888	24.425	53.7259	39.1785	73.465	85.4331	24.6794	45.7672	34.5448	54.0479	16.5484	21.1775	8.61754	12.0336	30.6271	14.3589
ENSG00000135953	Leukemia cancer specific m6A-reg-exp gene	9.78556	2.01515	7.27976	1.24011	0.783313	2.18304	7.60499	7.41499	0	2.19305	20.5449	14.0328	6.69309	9.59293	9.27507	7.46853	6.83512	9.17932	6.52874	5.90731	19.6133	11.834	11.3877	11.2948	8.56908	11.9388	13.9731	8.3265	7.86853	6.20151	2.05347	3.2548	6.02764	2.91016	6.75807	4.28452	6.691	9.72327	5.2111	7.76308	3.25783	11.3381	8.02043	2.4466	1.04565	1.78006	3.5628	1.28889
ENSG00000115652	Leukemia cancer specific m6A-reg-exp gene	23.0003	16.5763	18.4054	0	6.88957	23.6768	25.8866	38.1098	0	33.6177	29.819	32.6861	21.1164	26.1695	30.3007	27.6793	22.3965	23.968	22.4455	21.8308	14.7566	18.8529	10.9638	22.0085	22.2276	24.5922	17.4161	22.432	15.2953	18.0198	28.6784	27.5768	22.8278	21.1771	19.0175	16.4175	19.8918	22.859	78.8995	72.5862	12.3649	16.7295	15.2717	10.14	1.19796	1.19344	10.1764	3.00713
ENSG00000226479	Leukemia cancer specific m6A-reg-exp gene	7.79314	5.50087	2.7172	7.64313	1.91703	8.41313	8.95351	8.37787	5.11043	12.7203	20.4927	16.7174	11.7138	7.88028	12.6197	23.5797	11.0258	12.204	14.5188	13.8918	9.16578	7.73795	5.10174	7.26028	9.57457	11.7325	11.0771	12.4432	13.6607	13.0123	15.6599	15.5698	13.9449	11.0085	11.2803	8.22279	11.2959	10.2797	4.36765	7.7236	2.37813	6.39675	2.1109	3.88489	0.994692	0.564888	2.86289	1.24237
ENSG00000144231	Leukemia cancer specific m6A-reg-exp gene	6.16495	6.56687	6.58455	6.58483	4.53185	4.29392	11.1542	7.99238	0	8.7007	10.0654	8.44056	6.56825	16.6086	5.79254	9.36575	9.46418	7.71424	15.7582	6.81185	5.10656	3.53826	5.0488	5.09298	4.12025	7.25372	5.05884	6.06819	8.33172	7.29752	11.956	14.9574	12.3752	2.23589	10.7429	8.54947	14.5569	18.9172	4.50905	7.52517	6.55249	4.75537	3.10698	3.1958	2.39795	3.10828	2.36701	2.15224
ENSG00000136699	Leukemia cancer specific m6A-reg-exp gene	41.5746	11.5108	16.2158	27.1626	11.4712	27.8317	15.4876	30.5677	0.05073	67.241	67.5091	45.5657	18.5959	26.9966	52.4027	62.4852	32.1234	57.5512	52.7969	47.434	21.7925	28.4851	19.6659	24.8123	35.9107	46.1073	27.2005	41.211	37.4316	28.4994	25.7218	21.869	21.1262	21.5732	20.794	17.0552	38.4171	38.8018	35.3383	32.9847	16.8155	49.2325	11.1057	24.2128	1.63665	5.5157	19.8806	12.2185
ENSG00000121966	Leukemia cancer specific m6A-reg-exp gene	22.9396	16.5458	10.2139	29.4945	95.0342	30.4789	51.9959	59.9027	52.973	47.5151	28.7144	57.6856	79.9898	79.055	45.6164	21.7495	33.0463	85.7646	110.488	46.535	33.3297	49.6964	55.4122	67.3956	56.0375	52.6914	27.201	88.8621	44.5656	85.5191	14.3271	7.99345	127.225	24.2396	16.2491	35.1758	211.019	318.235	170.154	197.803	8.50293	71.7526	1.39025	8.69535	16.3841	8.93198	42.7656	17.1805
ENSG00000169554	Leukemia cancer specific m6A-reg-exp gene	8.26417	1.78522	5.63823	6.80129	8.04522	20.0102	12.3027	53.7778	3.75858	18.0392	35.3129	39.5839	139.61	32.5491	39.6297	47.0713	63.4885	107.158	124.612	55.3947	40.274	56.1327	31.1885	45.1974	61.1365	172.645	98.537	93.9732	63.5007	122.252	29.0694	21.3898	29.2329	90.0145	34.0793	99.4765	153.437	168.455	536.22	599.909	4.71039	11.2617	1.51826	5.85417	6.54256	2.86933	15.1191	7.09758
ENSG00000115170	Leukemia cancer specific m6A-reg-exp gene	11.0765	7.95134	7.19698	4.68531	2.27497	20.9251	14.6988	26.1121	0	24.2475	16.8354	14.8517	28.3116	12.3196	12.4744	26.1891	20.3807	25.0917	18.9922	20.0936	15.7116	11.6038	11.8352	12.5759	23.982	19.3014	14.2437	18.5609	26.0031	38.3088	15.3293	63.8685	40.0392	17.7539	66.6865	28.7878	4.45084	11.8876	9.57249	10.6281	3.74859	13.0625	3.11506	5.81405	1.9161	3.08957	6.48889	1.88336
ENSG00000138399	Leukemia cancer specific m6A-reg-exp gene	21.9672	10.4506	5.76968	7.2036	26.9441	5.50631	11.9577	14.8273	0	9.36873	63.5806	47.2085	17.6618	32.03	44.876	42.0259	40.9719	43.504	33.6988	29.2504	40.0215	44.7038	25.6552	46.8088	27.8543	42.7775	38.9558	41.0841	31.7312	31.4202	32.8576	28.961	34.5358	26.0271	50.5717	41.9781	52.5028	66.0822	4.08602	8.294	13.9094	18.7948	14.7659	11.5383	2.74989	5.8054	13.8605	5.84416
ENSG00000138433	Leukemia cancer specific m6A-reg-exp gene	26.8968	21.8278	26.3877	9.89683	44.4095	25.2273	17.9142	39.5994	0	45.1101	15.6336	34.9377	14.2459	10.651	18.9482	28.1237	16.6772	20.2818	28.2932	40.5621	42.4087	28.5628	11.761	14.8612	11.3425	47.2009	25.2806	34.5554	14.0369	22.4924	11.4019	49.9312	62.6347	12.3913	51.1059	27.99	30.1272	38.1415	67.0555	60.0699	34.0919	48.6861	18.2139	19.4958	48.2523	32.3068	40.5913	19.767
ENSG00000115993	Leukemia cancer specific m6A-reg-exp gene	9.44014	5.23053	9.48769	5.13633	5.32979	11.7811	10.1709	19.5951	9.74624	11.4669	30.6874	36.6214	25.0525	32.5415	27.75	30.5089	37.3764	35.0228	27.6191	23.5247	41.5241	46.2163	30.7158	41.6005	42.174	47.4269	40.9759	70.5679	79.2066	71.8851	15.8918	11.1838	15.0841	20.4439	16.804	24.8389	10.8715	7.60501	17.0735	22.5405	8.11113	13.1325	7.68309	8.67219	3.65783	2.50906	8.65619	3.1404
ENSG00000138443	Leukemia cancer specific m6A-reg-exp gene	22.1307	13.6398	15.9065	6.45474	5.14843	28.8336	20.3575	36.8155	0	13.3103	46.9101	47.6266	32.0896	19.6885	38.8817	37.0705	25.3682	42.376	42.2845	52.6071	24.9716	25.8103	19.5728	34.7649	39.574	39.5946	34.0594	39.4376	39.5879	55.73	13.2043	21.0119	39.6787	14.438	21.9055	12.1847	21.6845	37.1443	13.7234	10.6779	7.38952	15.1263	8.66057	14.2839	9.90586	7.5963	19.0266	8.24532
ENSG00000079308	Leukemia cancer specific m6A-reg-exp gene	36.3598	16.1751	20.3831	69.8545	8.19945	185.623	50.9418	296.335	20.3771	167.242	50.5554	37.0039	72.9259	308.653	73.0634	72.1257	137.187	139.709	206.332	115.082	62.2118	175.86	29.2735	249.382	653.623	534.478	475.085	949.953	1416.47	901.473	60.1375	60.0188	40.9375	137.825	42.2007	117.202	12.3477	69.3161	12.9937	10.1829	19.9645	28.5262	9.33708	12.0742	4.63511	10.9568	20.2575	16.6611
ENSG00000135926	Leukemia cancer specific m6A-reg-exp gene	57.8636	34.9409	29.2078	11.1588	40.0022	59.3543	67.2823	122.193	4.13107	157.218	91.4762	105.582	76.52	188.06	203.68	87.3692	189.695	159.349	137.802	46.5079	228.593	146.979	144.777	222.449	119.15	167.862	205.674	84.7137	153.303	134.395	79.3259	99.815	53.0892	83.9973	103.579	70.131	37.0103	36.1342	69.7985	72.4669	58.6341	77.9365	69.0329	45.8479	5.16164	10.5591	38.3404	20.0783
ENSG00000115568	Leukemia cancer specific m6A-reg-exp gene	16.1336	6.68298	4.12849	3.09955	3.93776	17.2469	11.1015	19.3856	0	8.21802	22.4085	17.2518	8.22982	11.0545	13.2019	19.1269	10.2461	20.7368	14.7015	13.6381	16.8551	10.0701	7.83871	15.7412	15.728	10.8989	16.3641	13.2609	14.9957	14.1065	11.5525	15.95	9.4711	10.0175	11.2525	2.90734	14.1051	10.1136	22.3679	26.8086	1.81339	13.7388	1.93009	2.85967	0.310761	0.505075	2.88766	1.34131
ENSG00000036257	Leukemia cancer specific m6A-reg-exp gene	20.6255	21.1739	19.9347	16.4546	13.4164	52.2593	40.8366	44.3812	4.49248	43.7168	77.3805	68.5777	39.2621	33.589	68.9512	84.1296	57.8361	51.5373	62.7076	75.0215	61.7399	61.8796	40.4889	45.2452	32.2601	78.0096	54.651	68.7336	45.1038	65.3533	22.5067	67.9024	44.9778	41.8179	48.0149	70.131	35.7265	57.2072	65.9286	62.2212	27.097	54.475	28.8443	42.2987	12.3734	9.98343	16.765	15.207
ENSG00000135899	Leukemia cancer specific m6A-reg-exp gene	29.1713	8.64722	17.9147	0.810806	38.776	14.8363	19.3759	31.568	0	30.1654	7.57365	26.7783	19.4607	19.193	13.1816	50.3447	17.4881	17.9537	22.3165	21.4485	25.3403	22.957	16.6972	28.2325	13.8604	43.2134	33.1213	18.374	15.7277	34.5256	10.1304	34.5121	33.332	12.9389	19.3116	18.1811	45.1979	51.0942	182.318	158.955	22.7209	34.2378	2.9314	8.71195	23.3376	3.54474	25.5099	12.5625
ENSG00000171596	Leukemia cancer specific m6A-reg-exp gene	0.096024	0.026611	0.081907	0	0.082247	0.229407	0.084425	0.298799	0	0.259133	0.050517	0.540679	0.22576	0.52027	0.644111	0.197875	0.250428	1.2059	0.899261	0.879944	2.41637	0.61623	0.718482	0.667272	1.34311	2.5238	1.48281	0.881392	1.34995	0.763442	0	0	0	0.148984	0.042971	0	16.5198	19.0479	5.8237	4.89306	0.083554	0.614933	0.08212	0.082725	0	0	0.456568	0.241549
ENSG00000221944	Leukemia cancer specific m6A-reg-exp gene	0	1.08846	0.741998	2.15223	1.92359	1.31612	0.970405	1.16791	0.013067	1.13545	7.59788	11.5116	1.43933	4.80152	3.1225	5.95497	5.74784	1.87732	6.42934	8.50456	3.93764	6.85635	3.06018	5.64072	5.36474	6.99113	8.09087	3.61129	3.35715	2.38494	6.51123	3.00704	4.67951	5.52937	2.38935	3.71076	0	5.7012	4.43534	4.84431	0.889979	1.21491	0.809271	1.03191	1.38576	0.332324	0.778238	0.788271
ENSG00000068024	Leukemia cancer specific m6A-reg-exp gene	20.078	4.97025	4.54395	1.95665	1.99962	24.1225	4.71103	21.7119	0	25.3456	27.544	16.8772	15.9047	48.8693	19.8249	24.6238	22.6675	27.0348	29.5809	23.6783	19.9822	35.8079	13.3299	43.1238	50.9238	63.6942	61.5571	65.1765	39.544	51.3315	58.4646	19.5918	11.2444	44.5965	17.4459	48.6139	43.5083	65.4434	65.9595	59.1545	1.01489	8.94392	1.67908	2.65975	0.436115	1.76344	2.85142	3.27597
ENSG00000122085	Leukemia cancer specific m6A-reg-exp gene	17.3089	7.13212	3.59822	1.56682	2.60914	22.2903	8.1487	26.2645	0	30.7801	26.3084	39.4141	20.0178	42.6906	28.7165	23.4509	24.8907	41.5362	23.5263	28.5794	30.5151	35.9787	17.1653	20.448	25.6099	34.6017	37.9794	30.8836	16.5188	21.8189	31.5149	51.0054	22.2439	20.0911	30.0553	11.1738	30.9057	19.5975	24.2005	35.5759	6.45381	8.87875	7.27572	2.0467	4.56463	4.90344	11.9232	4.66646
ENSG00000156990	Leukemia cancer specific m6A-reg-exp gene	18.8307	11.679	9.88026	0	8.21961	9.57707	15.0445	16.0314	0	25.1856	23.4653	19.0824	12.8897	18.3216	33.3082	12.6522	15.845	26.2382	25.3012	14.8991	17.8262	16.9036	11.5074	17.707	17.3765	25.0112	26.1755	25.9212	19.495	20.5298	5.22387	14.6424	15.9744	12.2883	19.2626	28.4473	50.4747	42.4763	18.4287	20.8931	19.7093	18.3162	27.7819	21.6367	5.47698	8.16832	9.93088	14.6303
ENSG00000132155	Leukemia cancer specific m6A-reg-exp gene	64.2134	24.1425	42.9791	1.07908	29.26	94.8414	47.1621	80.8995	0	167.623	79.2939	100.545	68.1817	104.508	97.477	63.5712	80.8533	84.4495	120.053	64.3272	147.818	103.986	76.6775	115.763	104.32	118.616	113.362	139.043	119.003	100.438	44.2498	78.9675	64.3626	56.6693	71.0526	119.597	147.656	199.133	117.75	115.993	43.8728	88.6939	31.5357	37.0262	18.7177	14.5295	43.7393	25.8892
ENSG00000144711	Leukemia cancer specific m6A-reg-exp gene	10.4623	3.39709	5.31829	8.45544	2.79208	13.1592	5.54575	17.9923	0	7.93374	12.2872	18.3254	24.9836	20.7202	14.4351	8.61572	23.2785	23.1961	34.0184	26.7038	12.1842	14.3671	9.57877	19.3245	18.9745	32.5616	17.8448	17.9668	26.9372	29.7937	8.28462	14.1113	13.7316	18.0877	10.4568	11.7886	15.7637	18.3747	100.711	119.729	12.4829	34.6835	10.2263	9.67557	2.84595	4.13753	8.38116	8.56659
ENSG00000163528	Leukemia cancer specific m6A-reg-exp gene	5.82379	4.63314	4.41262	9.24089	3.85231	5.14744	6.70129	6.89691	0	7.42945	10.0939	12.0865	7.96272	10.0511	12.5649	6.82071	6.35127	18.429	11.8657	9.46828	7.39668	10.9353	7.65344	8.07455	8.0554	10.1609	8.73556	13.6445	12.4856	9.9464	6.06617	7.8871	6.73757	5.57217	6.97448	10.3882	18.0566	12.3332	3.80879	5.13912	9.78171	13.975	4.28117	9.44704	3.0272	3.9475	7.77619	2.72322
ENSG00000206560	Leukemia cancer specific m6A-reg-exp gene	34.1704	16.7045	20.9672	21.0572	2.712	30.2137	36.4734	33.1913	3.87954	20.3762	68.7768	84.3312	111.894	59.4084	64.4306	49.8763	54.9884	57.7993	84.391	59.6942	35.7888	81.2654	55.4938	62.2984	51.8293	76.6629	55.8412	74.6144	58.6338	86.444	28.7326	34.5002	38.116	33.6186	48.9372	57.6222	63.8627	91.0496	19.852	43.4276	16.5283	43.0507	6.23365	22.0478	6.93549	2.94641	8.09185	8.66529
ENSG00000187118	Leukemia cancer specific m6A-reg-exp gene	7.62134	9.14302	2.73364	4.72774	5.27886	9.0885	10.7009	10.2974	0	11.1403	17.1541	20.9982	13.7209	14.8379	20.942	12.4307	15.9817	15.2732	27.1873	17.3938	24.2848	30.1284	14.3549	21.8952	14.3913	27.1182	25.5757	22.9328	18.128	18.4052	6.80503	30.1307	23.6131	13.879	18.2861	21.4639	32.9666	34.7483	17.2879	15.6392	11.6373	18.4292	11.7847	12.222	13.1789	2.50537	18.8553	8.27321
ENSG00000170266	Leukemia cancer specific m6A-reg-exp gene	84.4237	49.0406	58.9045	45.2824	12.1641	36.3348	56.8479	46.2763	0	36.1666	56.8085	49.4529	46.2902	56.205	68.8957	35.8102	36.2492	62.5461	71.3866	26.4201	40.4239	38.0021	54.2137	50.5076	46.3957	45.7807	51.2408	42.2614	47.8927	45.3404	12.7539	48.5505	51.2502	12.8832	33.1556	16.8363	168.541	170.652	30.4809	46.0057	29.2645	40.1483	35.4646	34.1226	5.53009	10.2413	18.6611	13.5606
ENSG00000188167	Leukemia cancer specific m6A-reg-exp gene	4.90171	1.52012	2.9141	1.59457	0.327409	3.21148	4.24098	3.8504	15.095	0.407434	12.4781	10.5803	8.55252	11.9828	15.695	5.94054	7.91736	10.6499	9.41263	6.69683	15.0768	9.87985	9.91092	14.483	15.7315	11.6643	13.7092	10.2004	10.5202	12.1745	5.63113	5.72047	6.62683	2.00117	5.17642	2.65746	4.93381	4.97262	5.57392	10.4587	0.541324	1.42983	0.759162	0.475619	0.217316	0.073178	0.275869	0.272516
ENSG00000153560	Leukemia cancer specific m6A-reg-exp gene	49.8563	16.4055	19.6068	2.75918	6.4156	27.5106	35.8078	33.0043	9.23565	34.6131	48.6118	66.0647	27.3755	34.0474	56.8566	30.5844	56.094	48.0786	62.2634	27.283	39.22	40.4863	27.5945	36.4528	33.0012	74.6848	59.7967	43.8963	56.734	42.073	28.076	40.8799	43.3632	21.9825	39.4034	33.3515	59.6697	69.0332	61.9197	44.8352	19.1332	35.3509	13.8472	15.403	4.17467	4.5015	18.5795	6.75056
ENSG00000178567	Leukemia cancer specific m6A-reg-exp gene	0.611784	0.300222	3.29281	5.39468	3.71936	14.2748	2.45411	15.029	1.60653	16.9638	10.9374	18.1601	4.45055	8.61247	9.40134	9.34079	9.7815	15.329	22.1672	14.8238	9.7659	17.309	9.60991	12.489	11.1957	25.9222	19.3201	25.5032	15.0939	17.3918	10.6832	29.3597	35.1327	12.7071	23.2635	28.3874	25.9744	21.6915	7.09694	11.4817	5.92366	8.93153	8.42645	5.53207	4.40385	5.23823	5.87423	4.27275
ENSG00000008226	Leukemia cancer specific m6A-reg-exp gene	6.39367	0.142966	28.2846	1.33424	0.540722	1.36888	2.01724	3.69889	0	0.909401	0.362502	1.66807	0.604091	2.11215	0.912811	1.29224	0.959473	0.638262	1.50768	2.02271	2.97346	5.94316	1.67522	2.90881	2.30254	5.22666	5.70449	2.14464	2.6011	2.12475	6.3399	0.432129	1.85394	1.0026	0.508726	1.09276	0.487126	0.65159	5.58002	7.79941	0.144458	0.33825	0.514747	0.084232	0.190576	0.377095	0.381247	1.06536
ENSG00000060971	Leukemia cancer specific m6A-reg-exp gene	36.9473	17.7058	20.3027	15.5054	23.7645	27.6401	22.2385	23.0635	20.8161	50.9067	33.0524	44.1371	28.5703	46.1329	53.5348	22.2542	48.6871	49.1712	39.0384	18.3753	113.561	50.1576	31.0948	56.7364	43.1123	63.4669	64.2294	58.0851	65.8784	29.8421	11.0479	39.4946	30.7565	23.8826	41.9424	31.875	32.5311	28.0726	46.6668	63.3554	95.1012	204.089	137.202	123.41	111.283	212.95	197.7	202.462
ENSG00000185219	Leukemia cancer specific m6A-reg-exp gene	11.7043	1.64616	10.2477	1.8986	1.55719	7.02392	3.36728	20.7066	1.60964	3.10864	5.04905	4.12035	10.0623	8.79633	8.14721	7.27151	11.6037	17.3041	16.0976	6.4652	7.27103	7.27458	5.31375	7.38366	15.8348	6.39361	6.33392	6.59046	9.31842	7.12693	7.06558	18.8972	5.69342	6.62854	14.4713	11.1018	11.441	24.6685	9.55947	6.21053	2.20136	4.4791	1.56076	1.7247	0.992313	1.58885	2.03232	1.71025
ENSG00000178917	Leukemia cancer specific m6A-reg-exp gene	6.33228	3.00696	2.40764	0	1.38829	4.15298	3.31712	6.77751	0.037007	0.90133	13.2885	15.1632	8.78513	13.1883	17.2043	8.07423	13.0675	11.6133	17.097	10.769	9.24219	15.5116	10.6709	15.3353	13.6456	17.6475	17.6277	14.6398	13.1926	13.623	2.87555	16.7323	15.1713	4.07538	11.7919	6.23941	16.5256	14.1738	8.54737	9.64319	2.75165	4.43952	0.954992	1.37327	0.240873	1.16678	0.748958	0.895895
ENSG00000163820	Leukemia cancer specific m6A-reg-exp gene	15.6146	6.3108	16.0829	10.0386	2.92213	29.2379	16.5152	53.5675	0.081339	34.959	10.787	14.459	9.69293	30.3334	17.5983	8.42657	18.7669	13.8369	22.8498	15.2014	16.4154	27.407	18.251	33.5173	33.6787	45.1084	40.9532	57.317	56.6505	50.3393	11.1577	29.3154	28.5332	27.3287	30.1179	52.987	21.0142	19.812	25.0918	32.5074	8.87814	11.5927	7.50179	7.97289	2.00275	2.56121	3.49659	3.79207
ENSG00000160799	Leukemia cancer specific m6A-reg-exp gene	42.3696	8.55045	26.2843	28.1279	30.5673	25.3478	16.5118	30.0178	16.3691	80.0917	20.8246	36.9885	20.7031	30.8308	26.7891	18.5647	33.3261	31.0356	28.4905	27.7464	37.9217	33.4968	35.0471	33.0144	26.3541	37.0546	43.9458	34.9459	27.5466	28.8544	16.8044	28.4674	19.3602	31.8261	24.9177	24.5982	65.1995	65.4172	57.6594	74.6129	43.0209	52.8579	18.8472	24.5421	18.1074	29.9913	30.7256	19.9902
ENSG00000181555	Leukemia cancer specific m6A-reg-exp gene	34.63	13.9725	18.49	6.36914	11.4552	34.1274	21.6575	49.2138	0.061269	28.2875	47.0238	46.8168	33.6668	28.922	46.6638	38.2335	39.3875	52.5143	49.5106	46.9178	55.9735	44.3392	34.5758	42.885	33.5786	52.1365	35.1977	76.3726	44.8925	56.8139	29.4314	70.775	59.4821	28.8508	63.1814	55.2421	41.289	48.9494	63.0443	44.8649	16.6567	33.0748	17.1545	14.9885	4.08884	8.28168	14.98	12.7542
ENSG00000068745	Leukemia cancer specific m6A-reg-exp gene	106.957	30.6664	37.6637	30.1077	39.1575	64.3949	28.8181	78.353	0.104263	129.721	67.2564	92.143	36.3812	79.9059	78.3639	39.8542	77.3394	126.619	70.8716	54.7884	115.601	118.548	59.2016	213.33	85.3693	224.553	124.787	111.061	99.0257	61.8558	62.5256	140.192	135.392	41.5564	116.001	73.9389	82.8278	103.58	64.0961	96.5722	34.0272	102.401	60.1055	30.2629	19.9643	11.2319	41.8973	28.8089
ENSG00000114302	Leukemia cancer specific m6A-reg-exp gene	19.9923	9.11848	15.0657	6.20309	21.3055	11.949	20.6619	18.281	3.69445	22.1158	41.4264	38.1047	24.6662	28.5032	45.9775	12.3373	20.4528	37.6359	18.8405	14.3296	26.8758	32.2007	27.8678	29.5635	31.4626	28.2492	22.956	25.6881	38.9435	29.0009	13.5034	14.1171	19.6026	24.7215	8.54359	23.5321	26.8862	36.6637	20.9369	19.0338	12.8109	24.0046	18.0828	16.0018	5.59375	7.71998	8.32324	8.68103
ENSG00000164068	Leukemia cancer specific m6A-reg-exp gene	24.4546	17.2611	15.5049	0.2331	8.74783	17.1317	21.1141	25.3928	0	27.2625	15.9257	18.0274	11.8808	18.3169	23.32	8.76822	15.7505	20.9992	18.8297	12.0196	25.7526	15.844	9.86905	21.3181	17.0686	23.2354	17.4173	15.7167	20.065	15.981	7.73554	15.2051	11.3749	13.1312	11.789	27.0021	47.0864	34.9281	16.4282	19.0173	18.5385	20.2739	14.031	7.5128	1.67591	6.84579	13.3712	9.09874
ENSG00000068001	Leukemia cancer specific m6A-reg-exp gene	10.669	17.9979	5.96518	8.45299	9.90849	52.3377	28.8791	27.6781	0.344217	117.158	23.3265	27.3602	38.1225	19.8194	26.8003	12.9048	25.0591	28.4865	23.848	17.3271	20.8517	17.5491	12.4519	15.1277	11.2856	16.8704	12.2239	16.2787	17.4649	21.6725	2.64603	17.7937	22.6304	22.0837	15.6816	11.7576	5.30315	3.63403	4.6734	2.90341	7.12294	29.8112	5.91202	7.59028	2.90714	1.63065	10.6004	6.3847
ENSG00000114383	Leukemia cancer specific m6A-reg-exp gene	14.834	19.9664	15.6543	24.9788	8.35514	12.5635	17.6362	14.2247	26.3372	23.3068	12.1275	17.7783	8.8044	15.5464	17.4169	8.36116	10.4311	18.4716	14.6369	9.43554	16.0166	19.1832	12.8193	13.0692	11.0685	16.5046	13.4561	13.8731	19.2587	16.6704	2.67756	15.1401	14.8091	12.2836	13.6419	13.8108	22.1081	16.7675	10.6879	11.9309	12.6461	14.616	13.5789	18.4524	3.21003	2.83709	9.03049	8.80498
ENSG00000114737	Leukemia cancer specific m6A-reg-exp gene	14.4878	5.19251	3.92534	9.25789	2.0295	9.12165	9.75163	9.10605	0.069192	6.15205	9.25893	4.22735	9.18796	7.58679	7.87716	2.57349	5.2183	5.00815	6.97004	1.93616	4.56404	4.81095	5.84915	4.73472	3.87142	9.81602	5.42256	4.65874	4.30878	4.13054	1.38637	3.48074	8.24218	17.0323	4.87993	4.99744	29.259	34.1276	24.2877	15.1575	1.95648	4.38964	2.85547	2.95992	1.77187	0.645965	6.83254	2.49536
ENSG00000162244	Leukemia cancer specific m6A-reg-exp gene	626.277	1423.26	352.659	792.668	304.385	357.966	887.828	612.043	716.105	1706.64	111.608	64.582	123.693	72.5276	191.808	98.6914	86.0708	202.734	71.429	104.641	65.1954	46.9583	55.2285	49.4974	54.1199	70.9774	106.149	97.3576	85.4492	74.3541	174.309	271.059	352.876	148.451	439.317	802.963	1083.23	567.758	218.878	147.907	312.335	228.391	264.502	379.542	207.75	195.583	52.8347	329.837
ENSG00000164086	Leukemia cancer specific m6A-reg-exp gene	5.4085	3.14395	3.20038	12.0334	2.56695	8.19408	7.16818	11.2295	43.8	11.8861	9.81849	7.73088	12.4522	5.80654	10.1665	10.3144	10.9193	13.5027	10.5519	6.32564	4.40322	6.29999	3.69155	6.38817	6.16801	9.84107	8.29293	7.63114	9.57698	7.63167	31.733	32.976	14.1236	25.0723	34.8583	23.8517	24.4583	34.066	22.5835	22.58	1.46116	6.18139	2.56989	2.17117	0.979139	0.250237	2.10021	1.40591
ENSG00000272886	Leukemia cancer specific m6A-reg-exp gene	19.7286	7.26623	8.43782	62.4427	17.9133	21.1407	15.4493	24.2568	0	41.1392	25.5073	23.7678	16.5785	16.7085	24.5611	16.953	16.0805	22.9049	24.578	17.6378	25.2801	20.6979	16.1441	20.4108	22.7661	24.7758	20.7511	23.1131	24.2768	24.42	6.26354	25.5713	20.7848	9.84249	19.9684	14.1887	25.8974	34.3734	20.1974	19.3392	7.21528	12.2454	4.31982	5.59396	3.61744	3.9278	4.9377	6.99789
ENSG00000163946	Leukemia cancer specific m6A-reg-exp gene	19.6567	8.14018	8.37637	25.5801	16.3967	21.8665	22.4584	32.8021	0	7.8432	27.6815	35.5852	18.0717	21.1572	32.6468	28.3698	27.6921	28.5193	41.6476	32.9863	40.2041	31.5351	21.5514	28.5753	24.0621	48.6517	41.9848	46.1882	30.2731	37.1398	20.9338	67.6158	59.8186	23.6212	57.8636	35.2592	70.644	90.0251	36.572	41.544	12.4885	19.6899	11.1385	6.03126	4.50015	2.99301	7.37695	6.10394
ENSG00000163947	Leukemia cancer specific m6A-reg-exp gene	44.4355	11.6147	34.2705	15.1512	3.62273	33.4152	18.6367	63.047	0	39.132	9.50995	27.3669	19.2974	26.6115	33.4215	51.3211	36.2968	12.9506	24.3255	16.4158	11.9789	29.4093	11.156	23.2224	35.4679	42.3014	33.1409	34.4684	28.6359	41.2851	5.05337	42.0392	61.1259	14.6279	26.6433	24.7333	23.9676	41.8008	75.5048	95.4454	0.745783	11.2224	0.647766	1.77038	1.82967	1.43388	2.97382	0.939285
ENSG00000114861	Leukemia cancer specific m6A-reg-exp gene	46.8572	20.8985	45.7837	57.3908	37.4055	68.9901	36.1169	98.4906	4.74129	62.4684	96.015	179.356	200.293	166.996	151.332	210.863	327.377	116.601	143.205	249.544	209.299	193.499	142.406	199.145	210.759	288.11	243.945	263.291	206.025	231.311	56.1469	297.192	604.995	68.9855	238.443	161.259	42.8185	48.5853	241.618	250.035	37.7348	49.4069	31.539	55.456	37.7152	18.8335	27.7656	51.3172
ENSG00000163602	Leukemia cancer specific m6A-reg-exp gene	6.89123	4.65603	3.76341	14.7037	2.40648	19.4289	12.5132	21.434	6.81071	15.4129	14.502	21.247	16.1442	12.6223	14.1164	25.9379	21.092	13.8351	18.4544	25.2671	13.707	20.1388	14.3444	14.1849	12.8672	24.9697	16.3363	24.8053	19.363	25.2282	2.9843	25.6122	27.6949	5.62863	23.5804	8.36226	10.8095	17.5071	7.80929	10.7291	4.95609	5.00346	4.1702	2.85947	3.05165	2.56773	6.22086	3.2716
ENSG00000114423	Leukemia cancer specific m6A-reg-exp gene	21.39	5.81464	13.8474	6.5149	2.06879	31.5419	22.2746	24.8402	0	7.32696	32.0504	49.8903	50.2581	35.4976	50.22	48.8815	79.6585	40.7094	67.908	63.6985	60.3955	47.6677	33.8694	42.2679	34.688	65.2294	44.1756	60.3796	33.9163	63.9291	20.1519	49.6858	40.0804	26.7204	52.5512	38.3848	7.22771	7.96689	35.4691	59.3504	3.2817	29.8836	0.884243	9.02612	6.07601	2.74182	7.74133	2.09578
ENSG00000163608	Leukemia cancer specific m6A-reg-exp gene	11.8486	7.63173	6.07814	4.74792	2.94507	22.3543	11.0793	34.3727	0	19.9681	33.5247	31.8963	19.0634	13.3131	21.0118	31.472	26.8002	24.815	31.9053	25.3935	27.6195	23.005	11.7755	19.2226	15.4917	35.8675	21.4949	24.2381	24.786	29.8093	22.9255	47.3965	57.3503	24.3959	45.6828	37.744	25.5022	33.666	16.7147	20.469	20.9724	30.6793	4.27513	10.5523	3.76885	1.65243	12.3334	5.07162
ENSG00000121579	Leukemia cancer specific m6A-reg-exp gene	19.3361	5.31045	11.0149	9.78155	7.34301	26.6586	25.1048	28.7303	4.33797	16.146	78.6052	40.1669	29.1786	32.3108	71.2323	112.603	70.24	45.9075	60.7065	32.6319	41.1231	28.4166	21.6857	20.5088	20.8726	30.736	46.009	57.1001	47.5504	31.9734	74.0127	49.7129	44.4429	50.4283	61.1818	58.7342	58.521	62.5241	33.792	35.0396	15.736	20.8092	5.10844	22.732	9.48858	3.04522	9.59212	8.05571
ENSG00000196981	Leukemia cancer specific m6A-reg-exp gene	2.32748	2.32047	4.53627	7.02545	0.670097	2.49611	4.03292	2.91692	8.2728	2.9032	3.41558	4.71686	2.18352	1.72966	3.37403	3.22157	3.82511	4.20846	5.18591	6.5782	5.23797	4.52294	1.70682	3.03962	2.42437	5.2918	5.17364	4.71825	3.22631	5.06387	2.47629	8.21534	4.99894	1.97715	7.12449	3.69464	9.33942	6.07229	2.23147	3.48674	3.34477	2.30781	1.23254	2.11882	3.24844	1.82939	2.97707	1.91618
ENSG00000138496	Leukemia cancer specific m6A-reg-exp gene	58.2675	10.5533	12.3033	30.6752	20.1266	22.2424	27.4644	35.071	3.81333	21.1004	11.2421	41.5373	37.5519	19.9816	45.1734	146.518	31.3423	38.5237	35.9222	25.5899	38.3479	39.8734	14.6614	30.2792	31.3963	34.8414	27.9018	33.862	38.4979	44.4936	48.4942	43.3872	47.946	34.5605	29.7862	16.2851	47.8015	43.5891	23.8128	29.8615	46.9348	93.2711	6.95269	13.269	35.6716	16.4453	28.6729	16.305
ENSG00000169087	Leukemia cancer specific m6A-reg-exp gene	7.98774	3.25276	5.09317	0	10.072	8.7725	6.02508	15.1852	0	11.3697	9.90683	18.5654	14.8129	12.1549	18.474	17.9114	20.5092	15.0932	32.4161	21.619	20.0537	16.6158	5.48606	17.0755	15.4134	26.3294	21.4356	21.5477	18.3953	19.6972	23.6749	39.6556	31.6538	17.2977	29.1134	22.1989	17.775	7.52248	22.3344	26.5057	4.0938	14.1266	1.52422	5.30489	2.24804	1.01705	7.72933	5.47033
ENSG00000163870	Leukemia cancer specific m6A-reg-exp gene	14.4681	14.0126	8.76908	7.41113	4.57913	15.4753	14.2429	16.0707	0	53.4258	12.9296	11.4236	13.0795	10.2053	11.8847	7.43249	12.4607	10.7621	12.6547	11.7051	11.6428	9.21385	8.8087	11.9633	9.00271	13.4305	11.8483	10.813	10.8014	10.0677	16.8379	9.52205	12.789	6.89482	12.3618	7.85525	49.1159	39.3396	11.2596	10.1976	12.7024	21.3135	12.6641	8.63238	3.30351	2.66072	4.37487	6.65403
ENSG00000172780	Leukemia cancer specific m6A-reg-exp gene	18.0184	4.11452	0	0	3.97607	5.21939	3.95383	9.54442	0	10.9032	5.40655	1.46884	2.18547	4.12459	1.12181	4.43953	9.5112	5.69089	2.12429	4.55542	0.901002	7.99342	5.10743	1.06895	2.96342	6.89893	4.9772	6.84722	0.874693	7.12238	7.80288	3.72421	6.87301	5.25167	4.58146	2.90835	7.78241	7.78306	7.71195	5.24177	7.04945	8.25471	5.41621	12.2046	0	0	5.68948	4.46837
ENSG00000184897	Leukemia cancer specific m6A-reg-exp gene	27.4056	17.328	23.8684	22.5569	27.7592	16.3019	23.3534	30.6336	65.641	89.2603	18.4838	25.1189	34.0734	34.5534	21.5717	16.8792	13.6995	22.8462	22.0642	38.5835	17.5831	25.6797	36.5938	36.5033	24.0564	32.8446	21.538	24.1657	35.5922	29.5415	55.6975	41.7175	81.9565	74.4013	46.7388	51.4928	32.4533	34.4007	205.842	155.188	26.6956	55.4163	24.6176	6.7626	6.78042	6.99441	29.0635	22.602
ENSG00000129071	Leukemia cancer specific m6A-reg-exp gene	24.9729	9.36022	8.56684	0	5.62	10.2632	12.8193	15.0175	0	12.9721	21.9838	28.1066	17.9007	18.2399	19.9072	43.0433	27.3219	28.3506	21.2268	25.5282	23.6637	28.0666	14.2766	20.0268	14.0785	35.1651	21.4424	24.367	22.2001	32.4144	28.7304	34.6881	31.236	16.8982	31.1345	17.8149	66.8562	71.1672	24.9604	31.5638	24.6494	15.8303	12.3165	21.9284	25.6171	5.55181	24.8882	15.4581
ENSG00000172765	Leukemia cancer specific m6A-reg-exp gene	30.1529	9.87093	29.8789	6.6815	11.4969	16.9927	16.5167	40.788	23.523	13.2425	30.3117	26.9528	34.5756	28.3248	31.4962	42.3073	33.0821	33.0036	33.6041	34.6077	21.6346	27.9249	15.9534	27.792	26.0362	35.3118	31.1322	29.0615	29.2145	32.6953	17.6526	26.867	44.2272	14.7196	32.1428	35.9218	11.761	10.5811	18.5211	18.3847	47.369	12.4958	6.48925	9.93969	6.0475	1.89782	6.95597	6.44776
ENSG00000138231	Leukemia cancer specific m6A-reg-exp gene	5.64045	2.30306	1.74643	0	1.73361	4.55832	4.29265	7.66437	0	7.71123	9.8525	8.9605	7.66513	5.12786	6.8188	11.3975	5.69667	9.29325	9.26506	7.7384	3.88328	5.90265	3.38814	5.08714	4.74605	6.72098	5.73637	6.88746	8.36727	6.68516	6.69817	15.1599	12.8442	6.14701	12.9553	6.22998	11.4062	12.4089	9.56641	6.33103	3.63493	8.41314	1.04864	1.68231	1.82324	2.72304	3.12626	0.597294
ENSG00000169359	Leukemia cancer specific m6A-reg-exp gene	5.5761	3.99776	3.24757	3.63842	4.81558	9.04468	11.0467	12.8022	0	4.91523	18.0248	14.8423	14.2843	13.0606	21.4172	14.6319	15.1986	12.9538	16.9885	16.2406	11.9763	12.9174	9.13255	13.9737	8.19954	10.6783	17.1422	15.571	13.8442	10.58	19.524	23.2871	22.6552	6.21002	36.6264	8.50262	32.5601	29.779	5.51114	5.43678	9.3634	16.8756	4.82819	7.19444	2.55765	2.76295	8.13449	2.15976
ENSG00000173905	Leukemia cancer specific m6A-reg-exp gene	124.783	16.6015	15.562	67.7215	4.9931	41.2993	48.9146	31.9216	32.8592	12.9994	52.8004	72.1058	14.4597	20.269	26.1719	33.8308	23.8255	34.9476	25.8777	35.5918	74.5577	44.495	24.5215	29.023	16.47	43.6943	27.4158	37.193	24.6287	31.2809	18.3312	29.9012	24.8226	17.0905	32.6987	16.1016	21.8381	17.9648	11.2891	14.431	22.1574	42.7218	17.7148	18.5939	24.5598	22.1141	35.8574	14.5149
ENSG00000121858	Leukemia cancer specific m6A-reg-exp gene	64.6441	8.4619	54.9285	34.1247	38.2941	45.4939	30.8183	90.1259	31.0547	46.9679	15.8131	41.629	38.2339	49.233	37.5005	64.5449	39.9503	28.5878	45.8825	75.7648	191.125	84.1793	48.6745	80.8702	31.1959	110.357	103.812	68.1751	48.9488	55.0549	56.2712	631.575	208.879	37.4047	629.362	64.7673	16.6677	21.1636	36.8271	57.3004	43.2128	97.769	54.8726	39.0623	75.3172	57.5916	46.4486	45.1789
ENSG00000043093	Leukemia cancer specific m6A-reg-exp gene	2.38088	5.18661	1.18299	2.96086	1.65632	4.42112	11.0407	13.5856	2.48859	3.89782	18.2967	30.5101	12.5206	9.57714	16.9613	27.8261	19.3496	18.9099	11.1348	11.1439	13.5625	20.073	14.2164	10.3552	5.14521	25.1314	19.4385	17.4292	19.9281	26.4687	26.152	34.9513	47.6153	19.588	50.5134	45.1764	20.0406	21.0147	12.3233	7.14917	4.41415	3.37882	6.35747	5.10612	4.1318	3.65198	5.14954	4.17964
ENSG00000177383	Leukemia cancer specific m6A-reg-exp gene	11.9924	10.0165	16.3072	13.3495	11.2457	13.3271	17.7848	22.8472	0.051273	34.1876	5.091	5.71689	6.62706	7.26629	4.12939	9.36289	5.06539	4.43593	4.65665	6.4466	4.07074	5.43016	5.93438	6.17789	7.95241	6.15803	5.74759	6.96554	6.75693	6.73861	28.9292	13.5163	24.1373	18.4132	16.4304	12.3553	29.5172	33.1752	8.95403	11.9439	5.97866	10.3362	10.9427	6.47168	5.34919	6.18426	11.2929	5.80953
ENSG00000058866	Leukemia cancer specific m6A-reg-exp gene	0.159215	0.024621	0.042172	0	0.103754	0.239814	0.124985	0.195261	0	0.456124	0.595212	2.53237	1.26663	6.86802	1.56727	4.10885	2.521	2.81537	10.066	1.57239	2.97133	2.20324	0.514701	4.39029	9.22869	12.3751	9.15908	29.5242	40.1611	23.6545	0.105249	0.17018	0.159891	1.73033	0.379556	0.815239	10.4956	8.89586	10.8521	13.6213	0.065689	0.404736	0	0.123675	0.132081	0.126839	0.539632	0.064689
ENSG00000185798	Leukemia cancer specific m6A-reg-exp gene	7.88462	3.99161	2.40187	0	3.59558	5.84248	3.76097	5.1296	0	6.77236	4.45696	3.83702	2.5818	2.58833	4.79272	4.86083	1.96559	1.96256	4.24228	3.42705	4.08833	2.70378	2.24842	2.45683	1.9309	4.39033	2.87523	4.28808	4.70284	3.3174	12.0841	9.32477	8.8131	5.29426	14.9327	5.48732	13.8968	11.9874	5.85111	7.32801	8.20394	2.95132	3.23253	2.68769	3.57901	2.11054	3.96065	1.47085
ENSG00000161267	Leukemia cancer specific m6A-reg-exp gene	23.7467	6.0652	6.74239	0	9.60743	11.3421	3.30434	6.07692	0	17.5399	25.2343	61.1113	24.4174	39.4771	54.6275	13.1224	43.4535	33.6974	31.0666	49.2842	62.166	64.7944	69.0967	57.6214	46.5892	42.8413	63.0039	37.5886	47.348	31.6691	59.3817	15.9577	27.5018	15.0095	11.3178	22.4655	30.729	31.9683	13.3955	18.1128	43.0291	45.4137	101.192	48.1572	66.1083	72.6734	95.7206	97.1112
ENSG00000145016	Leukemia cancer specific m6A-reg-exp gene	9.93665	3.43019	2.71312	2.03184	5.60984	14.7424	4.67657	18.0507	0	10.6415	11.2206	15.533	13.4399	23.0312	19.3367	18.2932	20.5096	21.5799	19.8125	14.4884	16.7892	16.4156	12.8063	24.7437	22.0965	31.6456	21.8496	24.7442	22.1671	26.9959	7.21992	17.9228	13.9416	23.6459	12.8446	18.0532	17.401	22.3163	43.1641	38.7084	2.06732	2.46899	1.26459	4.34136	3.21615	0.579777	3.21622	1.88719
ENSG00000182903	Leukemia cancer specific m6A-reg-exp gene	19.749	1.58762	9.6359	2.44864	2.4829	18.8012	8.42085	17.1148	10.2174	7.65001	12.121	11.2564	3.73253	6.21345	6.60971	17.2898	6.50947	11.8039	13.3354	10.579	8.73641	9.09611	3.68295	4.67117	5.96798	14.6246	9.42532	10.905	4.73548	10.9855	27.4744	45.8166	41.7028	19.409	38.7513	29.8563	1.25968	1.29604	26.6189	33.8981	9.89519	12.9608	3.88171	5.13951	4.89662	3.81224	6.54994	3.42083
ENSG00000178950	Leukemia cancer specific m6A-reg-exp gene	57.9774	17.8347	41.2922	4.10698	18.7339	40.152	28.2062	56.2448	0	91.0638	91.909	83.2663	37.4734	75.6953	109.919	48.2799	84.8573	91.4076	62.5589	72.4337	105.294	79.1799	63.5586	90.6208	55.4636	105.712	104.929	74.6841	58.8267	54.0513	54.2792	40.9603	22.1825	45.8588	29.9073	36.7777	83.2295	84.2574	96.4704	120.183	17.2311	82.2551	37.2575	31.2904	4.10141	3.03222	15.2009	21.8954
ENSG00000159692	Leukemia cancer specific m6A-reg-exp gene	62.8417	16.8714	29.03	17.0699	31.5779	53.419	29.8656	43.0579	6.73734	130.685	85.8	144.793	66.0674	91.8387	150.804	95.806	61.4941	166.787	99.8209	95.5029	85.4048	103.143	75.8946	86.4495	67.559	117.439	92.824	137.113	110.603	91.5539	78.4745	65.2049	60.1841	77.9564	99.0845	75.1809	116.601	98.9314	123.79	112.453	24.552	150.299	62.4443	57.1597	11.5488	14.5801	42.978	63.1687
ENSG00000123933	Leukemia cancer specific m6A-reg-exp gene	25.205	4.72128	9.07785	4.67739	6.82126	11.5466	4.28928	13.9674	0	43.5192	15.1646	23.9647	13.3079	32.2032	20.4335	19.4967	25.6894	33.3835	25.938	28.1921	31.0254	27.4116	19.42	32.9097	28.7873	39.324	42.6536	52.4801	29.1298	31.0664	17.1084	33.5446	34.4821	19.4661	27.0557	17.6219	9.60562	8.17294	50.4301	52.3367	7.02843	34.0279	13.3952	10.0588	2.41245	1.77062	9.11051	8.34379
ENSG00000168884	Leukemia cancer specific m6A-reg-exp gene	25.8358	12.8946	13.7121	3.62588	14.1393	20.6581	17.473	23.2906	0	21.2318	21.9092	26.079	19.8718	18.4604	23.1664	25.949	25.1716	28.427	24.8599	21.6668	85.432	23.2736	16.6841	24.6847	15.623	27.5308	19.9142	25.4722	19.7795	18.3191	21.4697	12.3907	12.3638	21.3037	12.3876	13.5365	12.2006	10.1722	30.5156	53.0093	12.9634	27.3328	8.59253	17.0028	4.93007	3.89688	10.7044	7.298
ENSG00000163956	Leukemia cancer specific m6A-reg-exp gene	12.9535	6.04717	7.16953	7.29753	5.35398	21.118	6.83562	20.0907	1.96207	28.0643	17.6897	11.427	7.85014	11.1721	12.8655	6.93525	6.35266	15.8664	12.9516	12.6293	11.8752	9.26577	6.37521	14.193	11.2607	14.3052	12.3102	13.3303	10.4894	9.87887	15.3166	16.6709	10.963	12.0516	13.8772	7.6707	31.3226	36.3992	35.0721	36.0814	10.6045	29.8453	9.80919	16.0173	3.30714	3.80663	9.33096	5.9417
ENSG00000178988	Leukemia cancer specific m6A-reg-exp gene	27.5809	18.6026	23.0783	24.2909	23.7603	29.88	23.6407	43.6844	21.465	85.369	14.3419	17.5778	15.1646	17.4722	17.7148	18.4797	13.4446	25.101	20.7273	13.3892	16.9703	13.9477	12.0124	16.8506	10.7237	19.513	14.3328	22.0309	16.9189	14.4281	25.9123	50.341	49.8214	23.1613	45.6716	30.9448	38.0801	29.7	64.5881	67.0565	53.8125	57.0243	33.6126	32.3704	30.5324	20.1731	39.5963	21.1519
ENSG00000173013	Leukemia cancer specific m6A-reg-exp gene	1.86755	0.298578	8.61229	0.082397	0.643943	0.5828	2.3156	0.885184	0	2.0014	0.075577	0.055505	0.322396	0.776109	0.274331	0.221364	0.095873	0.267177	0.524178	0.313639	0.701574	0.355747	0.229173	0.511762	0.183558	0.421308	0.679739	0.324725	0.448842	0.334238	0.352889	0.343957	1.36704	0.279541	0.951874	0.54832	0.228387	0.248749	5.31528	4.32863	0.336539	0.594091	0.428768	0.530397	0	0.048829	0	0.35288
ENSG00000038219	Leukemia cancer specific m6A-reg-exp gene	28.4238	15.5325	17.5923	9.2813	5.03134	37.8755	19.1551	45.3112	2.24465	18.1675	29.6655	34.1221	25.3675	20.3309	20.2019	41.532	20.715	36.901	39.9064	43.0226	37.4215	36.445	18.2067	25.9833	14.9503	52.205	32.8266	55.2714	29.6863	40.0259	32.934	45.7071	45.2598	21.6459	38.7596	31.8322	29.5108	32.4817	69.7655	89.525	16.9432	27.7845	10.4508	12.881	12.9818	11.3382	19.7256	12.4041
ENSG00000169762	Leukemia cancer specific m6A-reg-exp gene	21.904	4.7555	6.21546	0	3.81785	15.8311	9.03463	29.8273	0	18.4381	18.5225	27.9449	13.8233	23.9566	21.7015	24.7148	25.9106	20.7933	19.3281	33.3977	36.6745	28.5189	15.2366	33.8858	18.8333	45.6055	33.0283	32.1621	26.9695	27.2776	25.6264	25.2906	29.7069	18.8633	25.3889	34.9132	15.4643	23.6125	34.3821	37.1011	9.83893	14.8256	14.0277	9.79697	4.00063	7.44659	15.4975	7.99642
ENSG00000163257	Leukemia cancer specific m6A-reg-exp gene	20.6077	7.09429	7.08371	9.51975	6.44855	25.1432	16.3045	31.5931	0	31.155	55.7297	48.43	28.0118	22.126	40.2274	37.2302	36.0307	46.4275	51.7004	47.1439	31.9171	37.9618	20.1241	27.5182	28.2611	45.6006	34.9563	43.5531	35.2338	27.4737	41.7779	49.5465	49.8991	19.3419	40.8974	22.8065	32.7193	35.4092	27.7362	31.9271	4.68532	13.4426	2.26775	3.56228	1.99098	1.80088	6.95221	3.61884
ENSG00000109618	Leukemia cancer specific m6A-reg-exp gene	3.698	1.62841	3.52973	0	1.49771	3.88395	2.99878	9.8488	0	3.12307	9.66656	14.5026	6.42125	12.5255	16.8701	9.93211	10.2715	13.9381	15.6092	16.1431	51.8523	18.2204	14.4834	11.3953	13.941	21.4712	20.7338	13.8036	11.5809	12.3743	14.1804	12.9067	16.4464	6.02464	9.81599	8.76822	15.8067	12.2397	9.40334	8.37551	17.5056	21.3449	10.1151	9.73851	12.3802	4.97553	15.1021	6.82816
ENSG00000035928	Leukemia cancer specific m6A-reg-exp gene	23.4719	18.592	16.9271	19.9941	6.24416	38.912	16.618	45.0889	21.5312	25.1982	23.4776	27.4773	16.9446	14.7839	23.5302	29.4454	13.0464	29.4685	25.3445	24.6443	20.6958	20.1554	10.8849	18.3127	13.4112	25.6383	27.4743	30.0951	26.8907	24.0505	26.3853	42.4972	42.5165	17.3298	39.2097	33.9614	46.4417	104.739	34.4809	43.9763	39.3148	52.0107	38.4558	49.0524	18.6026	18.3762	33.0777	23.3934
ENSG00000163694	Leukemia cancer specific m6A-reg-exp gene	34.5089	8.05427	18.9805	11.4671	2.65734	20.2707	25.2739	15.5592	4.77522	1.85153	94.7511	143.217	61.9792	77.4827	99.077	74.6041	48.3053	37.8331	61.7164	48.8177	154.513	143.272	109.707	102.422	51.9637	112.973	103.906	111.421	47.6264	82.2817	20.3755	16.9584	20.0067	23.4746	28.0453	18.872	23.9254	23.8661	38.2504	51.3651	13.6096	22.8246	16.6226	13.6362	6.65129	0.983855	9.12874	7.65161
ENSG00000075539	Leukemia cancer specific m6A-reg-exp gene	42.4979	13.6129	23.9919	18.3346	7.58479	44.2011	18.5263	47.8453	0.007459	14.688	357.326	511.077	216.956	316.527	360.279	122.712	167.02	148.66	143.061	212.464	317.48	633.751	530.369	379.914	384.098	282.228	297.903	331.67	311.581	323.085	54.3927	145.088	90.7013	56.274	125.923	80.4386	36.0059	58.2993	66.5863	94.5878	9.26594	5.7541	3.86184	7.48627	2.55403	1.76149	4.24405	3.04564
ENSG00000157426	Leukemia cancer specific m6A-reg-exp gene	13.5854	8.5818	5.62828	0	1.57344	11.81	5.93899	14.9361	0	11.3456	12.0057	11.9495	8.65304	9.75115	13.112	18.2739	11.4451	14.6592	14.8349	9.0047	13.2679	9.1108	8.28682	13.402	12.9538	12.3545	14.9807	13.9678	11.3147	12.9148	12.1464	22.5413	20.5274	6.58275	18.0693	12.3486	10.328	12.6521	6.00353	7.44137	2.47366	5.87272	3.59681	1.53	2.78746	0.851055	3.23306	4.69563
ENSG00000033178	Leukemia cancer specific m6A-reg-exp gene	15.9862	7.89719	4.15365	6.49838	1.85474	27.428	16.2471	21.1502	0	3.53709	45.2704	20.8528	31.2614	12.7824	31.9242	43.207	24.783	42.8303	30.6144	27.2379	28.7277	21.0083	12.9342	21.5529	11.0679	27.4374	17.6849	28.6585	19.6369	33.3708	52.639	190.602	76.2445	25.036	138.678	33.1746	27.4302	37.0331	12.5182	14.9157	5.13051	6.11413	1.47062	2.06727	2.20999	1.3692	3.2769	1.65348
ENSG00000163297	Leukemia cancer specific m6A-reg-exp gene	8.90503	1.21745	1.96745	1.01144	1.28444	24.8291	13.67	57.3671	0.031079	45.8676	14.8792	23.233	26.1862	28.813	28.0462	44.7107	30.0812	34.9868	27.2411	28.0001	29.8057	31.6242	20.278	32.869	46.0042	66.8937	49.8717	67.4188	65.3789	61.5207	5.00094	10.2531	3.05929	10.4463	14.5774	9.96139	2.96604	8.02233	34.532	45.734	2.57387	7.21878	1.50873	2.52348	3.98425	1.45728	1.98291	4.27416
ENSG00000177432	Leukemia cancer specific m6A-reg-exp gene	1.39831	0.409855	0.842595	0	1.08068	6.42765	1.86492	4.46477	0	22.0875	2.90131	4.08393	3.71914	3.48851	3.15828	2.85834	3.75237	3.28714	5.29817	3.49842	6.85506	9.41834	2.7855	5.95831	4.30462	9.19777	7.77334	11.7326	9.88632	11.494	1.74937	10.8857	13.09	4.73403	8.92526	5.31896	2.68031	2.92958	9.80661	7.75585	0.629948	2.76555	2.48366	0.463316	0.399758	0.387181	2.7509	1.56078
ENSG00000138640	Leukemia cancer specific m6A-reg-exp gene	22.6015	11.0486	20.8518	2.11698	2.60292	29.9745	15.0161	32.3582	0	31.2146	214.612	79.0287	37.1819	36.9597	29.6668	65.9617	24.4282	43.3773	44.0055	62.889	82.1135	50.8054	87.6771	39.7255	39.6029	77.8355	37.3044	67.1942	47.6779	64.0475	13.405	52.6796	66.4905	24.9499	39.8529	48.7409	8.08474	10.3987	25.2634	35.2312	15.3697	37.3166	5.11943	7.79403	40.9393	29.4386	29.9878	28.8323
ENSG00000185477	Leukemia cancer specific m6A-reg-exp gene	2.10578	0.490628	4.49279	3.74077	0.815916	3.82844	6.5749	5.53432	3.9289	0.229885	9.7257	14.4875	21.4756	16.4962	16.3162	10.0295	17.6312	13.093	20.5043	27.3147	19.6851	20.7662	10.8328	20.0048	13.6381	22.3645	26.8546	25.7414	14.3522	13.4341	2.96882	6.27496	27.4231	5.96293	6.30071	8.46453	5.12702	8.83471	13.6505	17.6449	0.823079	3.62749	0.14789	1.93607	0.176826	0.235117	0.779906	0.41665
ENSG00000109323	Leukemia cancer specific m6A-reg-exp gene	9.19108	6.0869	4.91315	3.29515	1.818	11.8754	11.2288	21.3545	0	13.2338	30.8986	18.4359	36.3924	12.7712	18.961	43.7578	28.1311	32.212	33.261	20.0903	13.445	17.0693	14.9373	20.0633	17.3425	21.2689	28.2069	24.2563	25.3308	24.1012	10.9382	25.336	24.1295	11.9008	28.3318	24.5641	51.5979	49.6206	39.5937	64.4931	11.0468	28.7778	5.41237	5.08649	4.84269	6.60543	5.79764	2.63298
ENSG00000145365	Leukemia cancer specific m6A-reg-exp gene	3.41763	3.25854	2.16693	7.41487	0.865879	2.6457	4.48283	4.73493	0	2.41237	4.55572	3.81836	4.29502	2.23161	3.28169	6.62771	2.18614	1.77149	2.53652	4.10104	6.49072	2.77193	2.13588	2.28757	2.32383	5.06916	4.13377	4.23539	3.39011	3.91807	3.71407	20.3446	23.4544	4.32057	17.1291	8.93097	8.42204	10.4774	5.07252	3.93678	3.18626	3.68036	0.73069	1.37154	1.8081	0.654071	1.09677	0.846028
ENSG00000151458	Leukemia cancer specific m6A-reg-exp gene	5.55358	4.89684	2.69509	2.48018	0.701591	7.36804	5.47971	20.6405	3.66787	2.14836	17.2884	13.1452	11.8556	5.06079	9.09454	22.4075	12.3605	12.9259	15.1861	9.71524	12.2007	10.2902	6.48959	8.73792	10.7308	17.4303	13.9275	17.5637	10.0786	20.8865	12.8154	20.1771	31.4916	7.98078	21.9404	9.99612	5.64006	8.3609	3.06641	3.63949	2.51204	3.8765	1.70002	1.12749	0.764575	0.548479	2.56555	1.45773
ENSG00000164040	Leukemia cancer specific m6A-reg-exp gene	13.88	8.82541	12.5336	2.9898	0.788315	22.3902	15.6831	31.5393	0	54.2232	27.9808	22.923	15.2393	7.71833	19.6634	31.2696	23.3985	11.8807	29.3452	23.3458	57.5907	31.209	20.0474	19.4329	18.3749	30.4944	29.4678	36.6127	36.2729	32.9696	7.65931	53.5799	25.5378	19.6155	49.2511	39.9836	36.2393	28.7726	16.3379	14.8606	40.8955	33.4906	12.5866	16.2599	19.5942	12.8014	34.4674	5.19545
ENSG00000196782	Leukemia cancer specific m6A-reg-exp gene	20.2408	4.68973	5.65396	3.10066	0.374438	15.4252	5.62919	24.9849	12.3216	9.85174	12.232	10.4458	11.823	12.256	10.6916	14.1783	11.2667	21.4383	11.7737	13.0759	14.0568	20.3636	11.7082	16.3842	12.511	18.8976	18.3398	23.8947	16.4173	9.69435	4.17888	6.03947	12.5301	6.05032	9.72847	6.1962	2.06607	1.95017	18.5329	18.3234	2.04233	5.52253	1.565	1.39955	0.951762	1.3825	1.73623	1.7136
ENSG00000164323	Leukemia cancer specific m6A-reg-exp gene	24.12	8.69787	5.62353	12.0477	1.7779	13.6027	12.9254	16.2193	14.5076	7.53646	20.6323	17.0456	7.0392	4.55369	10.4875	31.1334	9.77747	19.4983	15.8805	11.3884	8.26741	8.88528	4.644	4.89697	5.61883	16.9401	10.2408	27.6219	9.63178	21.2086	8.43971	26.5333	27.6148	11.3116	20.9035	14.1841	24.7163	27.1757	12.3671	27.2744	11.3692	20.7443	3.68329	6.31404	4.40996	4.23691	9.68702	3.37479
ENSG00000164366	Leukemia cancer specific m6A-reg-exp gene	4.32447	1.01095	1.53779	2.61623	3.3544	2.956	2.56835	4.06691	0	7.20777	3.05443	3.41085	1.31639	4.44451	2.73275	3.79737	2.72474	3.04543	5.89612	4.25649	7.82364	3.32441	1.71635	4.0719	3.52313	5.54187	4.1476	6.29155	4.97543	4.07834	2.25431	5.56676	5.16658	2.6008	4.48381	4.41885	2.77563	2.98725	1.68462	2.34702	1.87712	5.79781	0.490248	0.761084	1.86425	0.826734	3.50312	1.34038
ENSG00000153395	Leukemia cancer specific m6A-reg-exp gene	27.6797	20.9549	6.60021	5.08061	8.65012	11.9451	21.6829	23.5323	0.015547	18.5821	17.1064	18.536	33.0735	21.0077	35.8648	40.734	15.9107	44.4708	29.6507	27.2666	12.5964	10.0734	6.94855	19.5222	13.5782	19.5433	17.8727	21.3241	18.0988	27.5387	20.3691	39.7125	17.2514	14.8043	34.1461	13.944	22.7041	26.8371	55.4712	79.1035	3.27516	23.575	1.85995	7.117	1.61663	1.44012	4.90039	1.28693
ENSG00000171421	Leukemia cancer specific m6A-reg-exp gene	13.52	15.037	8.98917	6.33582	9.22195	14.5279	15.6607	13.5434	0	28.5268	15.0837	14.8045	13.9281	10.5183	15.3762	20.409	12.9357	27.0661	23.5141	14.3372	10.6879	9.51325	9.61045	10.9757	11.5631	8.30825	7.46234	11.9984	15.9643	11.7566	10.2776	24.7519	0.367116	19.3553	25.8553	2.18847	25.7344	15.7716	9.30368	12.6447	21.3169	38.0393	12.9402	30.5702	0.965677	17.0846	18.213	18.5073
ENSG00000112977	Leukemia cancer specific m6A-reg-exp gene	74.5063	58.2188	44.117	57.7358	14.7829	42.8738	56.9761	66.2287	8.52829	91.0255	40.3235	56.7533	67.4124	63.5912	68.8802	47.9394	66.1509	86.9512	65.2309	68.4721	100.001	51.4059	58.3127	53.2532	47.6485	44.2426	50.0066	43.9759	67.1524	58.0949	16.6827	41.3492	31.483	28.6003	41.4757	15.3095	102.918	121.115	50.7114	37.073	106.547	39.2006	21.0963	47.6426	21.7012	20.3346	40.2178	31.0015
ENSG00000154122	Leukemia cancer specific m6A-reg-exp gene	10.9011	10.4559	3.57436	9.47528	4.16039	24.9907	18.2324	24.6199	5.68218	15.8423	43.5783	72.9136	36.8242	39.1223	58.3941	25.9113	65.7519	91.5185	129.321	100.33	67.3625	47.8348	44.5113	44.118	42.7127	63.7481	53.8932	47.3862	46.572	43.529	13.4847	143.752	70.811	36.6789	127.939	58.8934	6.65392	6.74609	28.8017	36.8085	15.744	34.0283	6.3986	21.179	8.73626	4.13917	16.155	15.5428
ENSG00000173545	Leukemia cancer specific m6A-reg-exp gene	12.0094	8.81554	10.2213	0	8.07947	8.6575	14.2791	14.0797	0	27.1256	17.4131	24.2075	15.1807	26.2799	24.5903	15.2852	20.2904	22.5739	17.5854	18.515	40.138	23.5514	20.5533	31.9356	21.099	20.4313	22.8725	24.4812	23.7051	19.7849	11.8906	19.9065	15.3322	12.2502	17.924	10.6504	15.4281	10.9711	58.4397	59.7776	20.5028	22.4771	8.09025	13.3215	7.37654	6.71188	13.505	7.24365
ENSG00000154153	Leukemia cancer specific m6A-reg-exp gene	2.10815	3.68486	12.4771	0	3.315	4.33883	6.44064	5.26124	0	3.22715	9.48167	32.6393	4.82564	21.902	17.6295	4.32956	14.7873	3.39644	7.24579	11.403	21.9119	28.4714	16.3673	29.1578	10.9128	27.9362	20.4975	27.3327	7.86229	22.4939	5.27936	14.0938	13.8459	20.1769	8.36868	70.5068	5.18422	2.46039	8.98039	9.49542	1.63338	0.63202	10.2772	9.35287	17.3019	17.6752	14.8474	11.2913
ENSG00000113384	Leukemia cancer specific m6A-reg-exp gene	27.974	11.638	14.4866	28.6812	8.26921	34.5068	34.1184	43.5474	7.97906	43.2008	46.5407	68.848	50.271	65.1828	52.551	44.5	42.4353	61.796	45.754	70.913	62.7266	81.7826	51.94	60.4062	50.8892	56.8053	48.5451	87.1292	74.3804	95.2369	32.7933	61.3198	56.0184	30.833	66.6172	41.1537	43.6216	44.7909	32.304	33.7816	38.6047	75.0365	10.8913	50.2018	21.5569	9.21919	39.7331	16.7121
ENSG00000150712	Leukemia cancer specific m6A-reg-exp gene	14.9498	6.93113	12.0067	13.1577	3.27449	18.8297	17.556	33.4731	0	31.1698	39.2226	44.9487	18.3782	36.3124	40.886	33.3859	43.1033	31.4145	48.9539	45.4927	41.1532	39.2887	23.0373	38.9531	46.8029	46.605	41.7889	57.0942	83.829	47.5974	20.7105	15.1378	15.9569	17.8271	12.8468	10.3894	9.63178	8.8486	17.7156	20.6398	8.15951	11.8133	2.04815	5.05341	4.98335	3.44792	5.92899	4.43127
ENSG00000145592	Leukemia cancer specific m6A-reg-exp gene	611.089	2452.67	114.204	211.222	173.025	509.798	980.494	345.791	86.2707	835.237	60.9162	67.8078	56.1189	69.4852	51.0721	67.2336	89.1279	79.1028	65.4137	49.0318	19.0487	37.2729	57.0492	23.5458	28.623	35.756	28.9256	35.8934	27.4412	31.9746	83.8524	114.472	192.615	118.332	113.419	94.5926	608.052	610.47	160.576	149.551	323.612	1121.27	94.5941	228.815	214.06	324.32	314.917	184.787
ENSG00000112972	Leukemia cancer specific m6A-reg-exp gene	16.2205	19.2176	10.1072	19.9588	17.2798	34.8142	24.253	27.6998	0	12.8738	203.194	90.7251	26.2433	24.0338	71.6803	98.925	100.474	86.4034	51.7993	30.2715	34.1277	30.7275	28.2286	38.5767	30.429	28.3104	37.4788	39.1451	26.6753	29.6859	88.2615	33.8808	40.2817	54.4505	34.2599	88.429	68.3366	92.0852	23.9773	23.8926	64.1689	100.984	68.3736	57.978	57.8246	156.7	37.0294	25.3231
ENSG00000155545	Leukemia cancer specific m6A-reg-exp gene	2.80044	2.48744	2.13842	1.89591	1.74067	7.77725	14.3146	16.8996	0	5.35281	4.49415	20.8809	8.1608	16.9577	24.7795	13.7868	12.0355	17.9322	12.4014	3.43906	29.992	30.6245	29.5264	28.445	26.9319	44.3774	38.6674	35.6838	31.4575	22.9171	5.40226	29.4063	25.4652	5.20439	21.8131	15.9016	3.69721	3.74087	5.82214	8.98673	4.31022	4.79991	4.08678	3.04253	1.75464	0.400461	3.81468	1.84341
ENSG00000188725	Leukemia cancer specific m6A-reg-exp gene	7.63626	6.53339	4.53385	2.33425	5.45859	14.4709	16.961	17.415	0	10.9953	23.2841	49.4856	13.8199	11.6652	17.7788	27.0432	12.0666	22.1741	19.8691	16.7829	25.0426	28.5218	17.2628	12.9225	8.62056	19.3008	16.0195	22.3438	14.1331	19.6528	11.9307	48.316	33.8755	12.9759	37.931	18.6384	30.3525	22.1535	13.7513	10.7927	23.0716	21.4786	14.6023	19.3944	7.76302	8.50295	14.5605	7.81008
ENSG00000113048	Leukemia cancer specific m6A-reg-exp gene	29.3021	16.6349	22.7106	8.66015	6.35366	25.4396	28.0282	29.1289	0	60.3194	36.3467	43.1709	21.0981	25.1345	37.0231	49.847	20.5508	51.8536	35.6633	23.4946	25.8257	23.9761	22.8371	27.8379	34.727	26.0839	22.6632	38.3053	33.0989	27.8652	8.13068	46.4941	30.8536	28.9326	26.9262	43.2267	49.1643	50.8397	15.5329	23.2486	15.4433	15.8904	13.3668	11.7984	5.09331	5.03841	12.8775	8.95062
ENSG00000176055	Leukemia cancer specific m6A-reg-exp gene	1.27138	0.906068	0.57379	2.98644	0.360303	2.93293	1.1212	2.78567	0	2.11061	3.55972	6.31746	1.40912	1.97704	3.6869	5.14982	2.31039	5.66866	5.32269	2.24371	3.40762	4.61304	1.58575	3.97236	2.35042	6.45942	4.73896	5.29363	2.98354	3.16385	2.12017	9.08635	7.83467	1.25092	7.07589	5.82374	6.43724	6.63042	3.50013	3.2239	2.50718	2.66247	2.17531	1.43019	0.835359	0.668817	3.14022	1.37488
ENSG00000176018	Leukemia cancer specific m6A-reg-exp gene	2.39932	1.93056	1.64645	2.16446	1.05599	6.73124	3.75706	7.80995	0	4.69758	8.26618	11.4452	5.81986	4.62467	6.19145	10.5028	6.96196	9.87605	8.11667	6.28894	10.9534	11.0757	6.92464	5.75613	4.91214	12.0744	5.26734	14.0125	9.50805	13.8506	1.96172	25.3011	14.2906	8.85971	22.4512	16.2255	9.0761	13.5825	7.66418	10.1697	4.65683	9.70409	6.36946	6.54656	4.81363	2.24026	8.59533	2.45941
ENSG00000058729	Leukemia cancer specific m6A-reg-exp gene	10.6529	7.07095	3.40634	3.08515	2.58205	9.497	7.15731	9.83629	0	13.3519	17.1801	27.8438	10.6092	11.7334	13.3009	24.263	16.7281	19.8747	17.4774	13.2799	15.3548	22.438	9.4345	11.4006	11.8069	19.5797	9.15018	12.6814	9.71448	14.5194	6.3799	22.7004	14.8863	10.4209	24.5239	13.5487	16.0066	11.7184	15.0894	10.5719	10.9539	14.5798	10.4361	6.87163	6.64928	5.23808	6.90374	4.16265
ENSG00000153922	Leukemia cancer specific m6A-reg-exp gene	47.131	46.9283	15.7717	9.2524	17.0968	69.9636	43.2245	66.3525	0	29.123	32.6194	75.4285	59.6207	21.4796	40.9346	96.7245	38.0253	88.9408	75.3077	63.5105	54.8928	55.5929	26.6218	34.5039	13.5318	107.664	34.7016	75.554	30.6284	51.2464	21.8772	96.8985	87.5238	46.8291	76.0915	50.5545	37.3616	40.4242	76.6963	101.991	12.5647	28.5482	9.94409	15.4782	16.0738	17.0398	36.7959	16.1413
ENSG00000113532	Leukemia cancer specific m6A-reg-exp gene	0.923898	0.301605	0.25865	2.87729	1.17898	1.0876	1.75994	4.91594	5.39412	0.663678	3.16028	4.42624	10.7222	3.91634	4.8873	5.9451	5.47845	8.28538	5.56768	3.51727	4.79213	6.22912	3.25015	5.52255	3.41041	9.84258	8.26101	7.32046	6.30229	7.18751	3.89982	4.69521	23.5466	10.3125	5.84846	12.0503	8.49513	8.56213	18.2427	21.9931	0.404384	1.60212	0.104616	0.965157	0.641543	0.119751	0.937468	0.574535
ENSG00000168944	Leukemia cancer specific m6A-reg-exp gene	8.29777	2.5655	5.70904	12.7815	0.880708	10.3209	6.07008	17.3084	0	9.96355	9.56858	16.271	9.17479	8.71261	15.664	12.5513	8.1146	16.5249	17.0055	12.9844	22.0703	14.3636	8.96303	9.89291	9.76893	19.4125	10.5433	18.3624	12.1159	12.4962	3.93291	14.6593	24.2863	8.71179	14.0318	13.8775	14.1596	22.488	20.5436	24.2456	5.38845	8.75538	4.80228	3.61122	3.25975	2.77071	4.47953	4.32126
ENSG00000158987	Leukemia cancer specific m6A-reg-exp gene	5.62627	3.54969	4.6041	6.41625	4.42725	9.13337	9.06437	17.8043	0	5.52766	20.6353	34.0374	22.847	16.3199	24.6617	30.0027	19.6939	28.2755	28.1616	25.9473	18.8839	24.9625	16.7108	21.8723	19.5049	35.2388	28.1284	26.3135	22.5839	30.0856	15.0226	34.2469	35.4457	19.0462	37.743	23.9849	17.8597	34.1351	52.264	60.2016	4.24172	5.03739	1.93242	5.91185	2.57668	0.415236	2.4704	2.11193
ENSG00000217128	Leukemia cancer specific m6A-reg-exp gene	6.19419	5.31125	5.79633	8.60111	6.85351	16.5567	7.88809	20.1527	3.5077	9.09005	24.2836	34.6961	24.8648	19.7318	31.617	39.0839	29.6624	44.0749	37.1809	25.9165	28.1191	20.3042	14.8757	23.3609	19.899	33.104	34.4374	36.4138	28.6602	30.7919	28.5673	56.4499	43.6008	19.2668	59.5596	32.2052	18.181	14.1994	30.1657	28.7042	8.12018	7.75768	10.2789	10.9854	3.08251	2.47323	5.49914	8.40779
ENSG00000113583	Leukemia cancer specific m6A-reg-exp gene	27.982	14.0422	13.0315	37.0357	6.94873	27.4756	37.8333	28.0302	0.757359	29.026	14.869	21.0638	14.1135	10.838	11.103	27.5451	10.5611	23.074	21.8258	16.7039	33.5672	16.7725	12.5578	12.0249	9.89211	17.4725	13.8269	24.705	23.5643	20.3619	15.448	81.1294	81.3703	16.7447	70.5425	28.1185	55.1526	59.5936	13.644	27.2358	22.7136	31.3493	16.5319	19.0752	19.1249	7.00839	22.5534	10.6176
ENSG00000177733	Leukemia cancer specific m6A-reg-exp gene	14.6087	8.15604	12.8609	21.4398	6.90842	16.1711	16.7822	21.9564	42.7383	39.4113	12.1234	15.3096	10.4164	10.142	11.2218	9.0684	9.12811	15.8193	10.8992	8.70201	9.07296	9.93856	9.55522	9.54609	9.91594	12.3733	9.28937	11.644	11.152	13.6245	12.5239	24.4056	29.134	16.4463	26.3133	12.9445	18.1812	15.6628	25.3746	23.7998	4.79903	14.9999	3.7222	5.62809	2.82232	2.43564	5.75657	4.38056
ENSG00000120705	Leukemia cancer specific m6A-reg-exp gene	32.9356	38.5949	14.0703	18.3402	8.61384	67.6082	70.3211	43.5539	13.1848	39.0805	72.8194	53.3422	44.0634	37.9027	57.9533	69.7033	44.371	73.2503	59.8618	36.9358	38.8881	46.3069	32.6593	41.5485	33.1115	52.8035	42.9924	58.7051	65.5345	70.5058	49.6685	94.647	70.8635	51.5936	110.042	56.0047	34.0604	48.8465	41.4842	48.041	20.2129	28.1729	17.2005	27.668	10.3578	7.8716	22.7897	9.16649
ENSG00000120725	Leukemia cancer specific m6A-reg-exp gene	41.2773	19.704	31.0035	18.1204	13.0294	13.8706	14.2288	22.8969	0.138073	38.3379	29.3407	29.752	26.3167	26.1177	29.3865	32.8828	19.6667	33.6617	30.6531	21.7402	21.6952	23.1037	22.3136	24.6577	27.7216	29.6048	24.4904	24.1359	22.3823	27.4852	24.7851	20.6173	17.8612	12.225	22.1555	11.3018	30.5436	24.6656	18.4705	21.4663	38.9311	57.0638	26.1057	51.3078	10.6411	20.6767	34.2108	32.0555
ENSG00000184584	Leukemia cancer specific m6A-reg-exp gene	43.3536	43.4028	38.9259	40.4238	25.0773	33.0555	26.821	74.7006	41.9323	111.254	28.1914	10.9851	34.5849	31.8619	27.0358	56.8619	30.1041	33.5378	37.799	30.7324	10.3121	21.1329	17.2047	34.2224	18.1525	36.473	15.1909	29.0386	28.139	30.0885	12.7462	17.5613	18.0939	24.1933	10.0626	18.2756	122.174	114.8	51.5542	42.5627	2.70805	11.1451	0.800248	3.0585	2.73936	0.962303	13.4587	3.74639
ENSG00000131504	Leukemia cancer specific m6A-reg-exp gene	56.9776	50.4381	44.0722	22.065	37.4197	53.1773	68.7802	58.1292	3.07786	45.9233	90.4148	109.912	72.2218	66.893	140.61	124.103	94.7178	95.3822	78.8567	63.6753	93.8403	65.4024	65.685	64.0922	46.4668	83.8938	56.1763	64.5674	54.0955	69.6945	52.9781	26.0701	21.2095	49.7157	41.5341	63.3895	82.9991	128.128	179.153	197.167	48.5976	72.6805	38.7226	38.3573	24.0971	37.3832	52.5053	43.603
ENSG00000145817	Leukemia cancer specific m6A-reg-exp gene	8.14483	3.5603	7.39181	1.02977	5.58191	14.4604	11.0166	16.7014	0	17.7773	13.0753	28.3115	18.2002	11.8317	24.1789	15.3645	16.1447	9.99503	17.2986	13.3348	25.4957	12.8492	12.7044	14.4889	12.2292	17.1632	14.2721	11.2405	8.70351	17.981	9.07474	36.4694	31.6312	10.6168	50.7993	21.0639	18.462	21.3174	9.85429	12.6729	12.148	12.5677	2.5698	8.14776	5.30187	1.61687	11.745	4.43056
ENSG00000113712	Leukemia cancer specific m6A-reg-exp gene	59.6186	28.9464	26.6233	28.3775	6.93937	74.7363	57.4014	68.4954	8.31436	24.2283	75.7322	102.882	72.3763	64.6595	87.3604	98.6058	105.937	109.772	73.1794	54.8562	114.928	102.642	75.3094	78.3634	81.5274	87.419	73.5646	139.32	109.93	131.257	63.9693	126.809	102.946	67.837	95.0712	113.551	49.4899	61.4377	75.0156	68.825	17.7946	17.6259	8.71101	28.4927	4.04409	6.92172	13.0088	17.6275
ENSG00000145901	Leukemia cancer specific m6A-reg-exp gene	58.1259	37.3795	98.7032	26.123	28.2681	42.0696	90.0856	97.1368	7.75584	79.0089	120.56	125.52	122.267	119.252	143.114	70.717	124.325	164.053	133.583	84.2951	265.971	127.091	95.8167	135.602	111.908	155.728	130.473	98.5726	92.7304	81.7471	46.501	50.0239	42.6564	38.8568	36.7987	46.4962	82.6576	100.697	180.756	161.402	89.4776	102.569	30.5392	33.319	18.7751	31.8816	42.2046	30.5916
ENSG00000113140	Leukemia cancer specific m6A-reg-exp gene	94.3901	266.441	212.512	327.282	135.45	385.878	256.638	1520.9	248.957	905.89	473.194	202.999	1139.55	201.882	331.191	357.668	594.71	2215.67	948.652	884.344	80.5258	140.845	117.202	145.495	236.293	285.675	132.502	505.464	1667.01	1235.32	176.37	315.252	520.583	537.45	489.62	319.789	166.404	147.419	103.891	66.7995	240.613	300.102	61.4915	103.372	53.9274	16.8428	215.619	46.0094
ENSG00000155868	Leukemia cancer specific m6A-reg-exp gene	5.763	3.96622	3.01808	5.25613	2.67023	7.18526	6.14937	8.93703	0	10.0033	10.6375	9.32662	5.87691	5.44144	5.32465	7.31965	7.67703	9.53796	9.13673	4.437	8.52274	9.58377	5.36166	7.90324	6.19548	12.0169	10.98	8.11672	10.2372	11.365	5.28117	11.1135	11.2439	5.43493	8.81798	8.41909	9.71827	7.94862	6.46539	8.51347	4.62442	5.20122	0.828908	2.94813	2.21873	0.710688	3.48539	2.109
ENSG00000164609	Leukemia cancer specific m6A-reg-exp gene	24.8629	18.8777	12.6354	4.02725	15.7885	21.5941	16.3732	32.7605	0	33.7912	10.5223	20.475	13.8964	8.90316	15.1773	21.6718	17.5994	19.1799	19.9184	15.2547	25.2742	18.6285	10.9812	14.457	8.21369	26.95	19.5631	23.2692	13.4981	18.9339	13.5059	57.146	43.8835	17.3162	48.6731	29.5426	24.8972	30.8244	46.971	56.5689	23.7602	26.954	7.67925	16.6333	18.0958	14.423	19.0807	12.0906
ENSG00000120137	Leukemia cancer specific m6A-reg-exp gene	7.61552	4.23883	3.52986	13.0191	1.83325	12.3309	10.6441	13.7122	0	4.43917	39.6563	56.4469	24.9398	31.6804	43.7191	37.0696	48.1446	39.016	34.0144	26.636	92.9793	53.7455	43.29	48.7229	39.4697	47.601	54.9474	51.2632	44.0493	50.8876	37.6551	62.659	50.9913	24.366	57.7493	29.3345	32.8988	39.9481	15.1488	17.4536	11.7335	25.8267	17.8429	9.97102	5.70521	4.93555	9.02966	5.06547
ENSG00000043462	Leukemia cancer specific m6A-reg-exp gene	23.7764	1.73568	1.76924	0.679932	15.1835	15.2448	26.3926	23.8608	0	9.85519	66.0581	26.5116	312.493	42.1137	44.8123	29.1905	36.5037	60.6374	93.54	24.687	46.7722	31.1655	32.0475	41.3912	41.2522	70.751	45.3502	38.9182	46.4168	54.1393	25.9118	18.9828	13.9863	26.5755	16.4346	32.3997	113.812	110.982	260.238	274.283	5.94509	51.9733	0.334005	10.9109	12.3053	2.32344	17.9961	7.20524
ENSG00000175416	Leukemia cancer specific m6A-reg-exp gene	20.1513	11.5735	20.4169	5.98644	17.0241	16.5183	20.6223	26.1545	0	49.4163	12.3033	63.4478	15.4183	34.1866	40.2735	16.4978	45.3656	33.2559	25.0998	9.88671	42.3896	30.6161	28.483	41.2036	25.8551	46.092	33.1829	35.1009	31.4976	34.3959	36.8414	42.0509	23.6321	34.4285	32.9177	73.6534	17.285	11.4897	58.5602	68.8126	33.6431	51.2504	44.5204	33.6059	14.2468	16.2195	22.7649	32.5025
ENSG00000213347	Leukemia cancer specific m6A-reg-exp gene	7.90081	1.02681	1.97544	0	5.13039	1.90107	1.51855	2.58805	0	8.05988	7.22634	4.81532	6.48375	6.63016	9.93613	6.19014	5.16419	9.6493	5.82051	4.95892	5.03732	6.19419	5.04455	6.60377	5.174	13.5213	6.55511	6.62451	8.93955	5.56507	9.76659	8.12788	5.39992	5.42996	7.3033	2.43424	4.69242	5.84122	26.1191	33.2469	4.64186	10.3391	2.59989	6.73297	0.253359	0.441921	1.78497	2.29226
ENSG00000113758	Leukemia cancer specific m6A-reg-exp gene	54.0362	30.977	30.9768	21.8842	14.6174	47.5074	41.8632	59.7767	23.7646	43.7352	16.3919	17.031	32.9961	15.1109	10.0979	33.9964	19.4592	31.511	25.6289	22.4055	7.24792	9.31622	5.1207	15.0418	19.0166	30.6113	22.2307	24.4853	35.0501	29.0769	26.8144	24.2829	37.358	25.1612	37.6015	13.2382	34.2677	25.8632	19.7435	23.5027	8.19791	31.5444	1.01212	2.9576	3.07686	1.09534	18.5008	1.42999
ENSG00000146094	Leukemia cancer specific m6A-reg-exp gene	2.41725	0.249307	1.06798	0	7.0689	1.46812	2.09608	1.99711	0	2.0743	4.33796	5.09158	15.8254	7.261	7.13909	12.6638	7.31061	14.9598	17.8581	4.2687	3.65596	6.35865	4.41899	8.81093	8.4798	24.1853	16.1439	7.41003	8.95712	10.1255	4.02869	3.93855	4.2096	7.57168	2.8874	6.20444	34.4812	38.1163	110.543	84.497	0.956942	9.70135	0.856798	1.36606	0.636795	0.22464	3.67301	0.491649
ENSG00000146067	Leukemia cancer specific m6A-reg-exp gene	40.7672	13.8625	24.2695	0.462387	31.6595	38.8532	13.694	36.5099	0	93.0229	31.0127	45.6003	15.8265	37.1992	28.5716	41.1979	48.6547	54.4833	35.954	43.5785	40.953	41.31	19.1915	42.7654	23.6029	63.9004	64.5807	45.7255	44.6797	27.1776	56.0812	47.4913	32.1785	31.4782	37.7573	41.7237	58.4832	67.1752	96.7603	92.303	26.5125	83.0872	32.361	53.0403	10.3128	13.8851	51.3756	33.1604
ENSG00000131446	Leukemia cancer specific m6A-reg-exp gene	44.6367	31.6521	40.1132	14.0309	4.67478	28.7761	46.5649	52.8289	9.86014	33.0353	27.246	38.3323	77.9606	54.3211	50.8061	35.4346	46.9588	81.562	61.5325	34.2919	66.6323	41.8788	37.2869	54.6291	53.8185	65.5424	51.7637	39.1826	59.7864	45.0075	19.719	40.2647	45.4627	33.9607	58.688	51.7461	43.4117	26.3872	163.469	151.803	30.8442	79.0636	3.40454	15.3184	2.61667	2.59133	14.4504	3.1176
ENSG00000196670	Leukemia cancer specific m6A-reg-exp gene	19.3349	10.461	9.55986	7.65354	4.22019	12.4162	14.3603	12.8661	0.02175	11.7965	14.2965	45.042	8.97107	10.0644	18.3844	12.6926	13.3759	53.6007	45.5834	31.4293	10.1042	18.8587	8.6734	22.8778	21.5538	21.6606	12.0165	26.808	28.1159	12.4167	13.3179	15.5214	12.9107	11.4012	10.2043	9.52789	12.6433	22.9594	8.11465	13.7403	9.53372	12.8632	2.73939	7.55439	2.67782	1.88554	6.68159	2.36603
ENSG00000183718	Leukemia cancer specific m6A-reg-exp gene	18.31	2.29636	2.90867	0.559866	4.99749	13.0359	2.72837	11.6528	4.40392	6.18814	12.1474	19.8763	6.46709	20.0035	7.6165	11.3103	16.3234	17.5343	33.3078	18.6019	18.6047	15.9635	9.18776	16.8454	19.3597	26.2874	28.2353	28.777	9.73672	18.1731	3.00776	16.5836	18.621	5.47086	6.33595	5.09204	18.6941	20.463	40.2041	51.2978	9.89385	8.80487	5.54791	8.03369	3.08305	4.04777	11.1993	4.66645
ENSG00000188428	Leukemia cancer specific m6A-reg-exp gene	5.1641	4.41863	5.09911	8.6628	2.57217	5.90402	5.57269	12.2542	0	10.8288	4.41449	8.70557	5.1376	5.66364	11.428	4.42351	6.41532	3.89751	6.52454	8.81576	8.58504	4.14984	5.40065	6.51385	6.03843	8.24612	6.61539	5.90579	8.65856	8.43847	2.90615	22.4073	15.6334	5.72958	20.3106	7.53741	17.5204	20.4258	8.02784	9.09385	5.60313	8.38821	4.21347	3.78722	3.03257	2.72354	2.69238	2.52941
ENSG00000111859	Leukemia cancer specific m6A-reg-exp gene	32.0618	22.0102	16.582	95.1084	16.0564	72.7542	61.6352	52.7673	27.3099	86.8708	68.3834	96.3441	80.8667	77.8246	58.1474	20.0889	66.2496	36.019	82.1822	62.2529	107.829	66.0148	108.742	76.1329	79.7992	76.7764	59.3391	75.3176	76.4951	116.308	10.5477	49.324	35.2103	34.8171	61.3253	30.408	31.2268	43.3625	70.5947	90.7418	36.9053	37.8175	3.64068	3.61452	5.10219	3.36532	13.9037	6.60552
ENSG00000145990	Leukemia cancer specific m6A-reg-exp gene	1.04947	0.406016	2.63601	0.978179	6.59579	4.25649	1.73771	3.35009	0	6.79245	4.96136	16.7657	5.49434	19.9725	14.0002	5.8978	10.5623	8.72103	11.8218	14.2801	27.7415	19.4083	7.23837	19.3808	18.339	23.2186	14.8143	14.8217	19.8741	24.0791	12.5404	39.0494	12.5783	11.7504	45.6797	16.2807	4.46879	2.59044	7.71497	17.9319	4.21646	7.61788	2.97044	3.01554	2.01594	2.81725	5.84333	5.034
ENSG00000124789	Leukemia cancer specific m6A-reg-exp gene	14.6184	8.57675	8.15922	11.3891	2.11138	22.606	18.6232	26.3164	0	13.2156	48.6162	39.1393	29.5883	25.6934	51.1548	26.2277	30.0938	41.9069	35.8055	40.6437	26.6161	35.5283	21.3856	24.0876	27.7862	41.3374	28.5891	35.027	36.6696	39.5316	33.4882	36.9779	30.003	30.0955	29.8007	30.0898	41.2164	48.6316	25.3796	30.6259	12.1917	20.5965	3.22632	7.84388	2.8733	3.59922	8.09603	3.96439
ENSG00000137177	Leukemia cancer specific m6A-reg-exp gene	17.9657	10.1876	19.0689	2.63901	2.84094	34.2718	16.4302	47.1562	2.34491	20.4056	31.4603	48.4908	23.3333	49.4929	74.2941	36.4522	69.8738	42.7227	38.327	20.2205	56.074	44.8457	31.6965	54.708	53.4038	65.5304	57.9377	72.8325	79.2216	61.3629	82.4687	49.143	38.0531	50.9393	45.3355	64.7624	3.78267	8.40614	20.328	22.8421	13.1224	26.1676	5.39138	9.74806	4.94501	3.01005	7.72961	5.80176
ENSG00000096654	Leukemia cancer specific m6A-reg-exp gene	5.09025	3.07002	2.08298	0.562928	0.539348	5.3924	3.75257	6.59194	0	2.34753	8.01229	6.67446	4.78541	2.82505	4.71385	3.148	5.17334	9.24245	2.23161	3.12653	2.12965	2.35732	4.35571	3.29251	2.1869	7.38716	5.25079	6.776	4.57606	4.49823	11.4186	14.6448	3.3505	6.79597	19.3473	7.83148	9.08224	10.8872	5.05775	4.56002	2.44556	6.92704	1.02187	1.00526	2.33177	0.779753	2.02035	0.926126
ENSG00000158691	Leukemia cancer specific m6A-reg-exp gene	0.578479	0.194457	0.280321	0	0.241698	2.15557	1.12007	5.33868	0	1.67206	2.35391	7.85084	1.88034	3.89754	5.17958	1.94533	3.83589	5.14937	3.109	6.4792	3.78842	5.10646	3.39508	4.02272	3.49005	7.99456	5.69513	5.23917	5.27729	5.42957	6.96716	3.93673	7.19871	4.59275	5.34034	2.33837	8.17852	7.98763	2.97397	3.12155	1.48746	3.23007	0.385092	0.874669	0.370963	0.076529	1.63481	0.522167
ENSG00000204569	Leukemia cancer specific m6A-reg-exp gene	100.317	23.5566	43.6693	30.9328	20.8056	78.6497	51.3799	92.0898	19.8944	67.3977	51.9555	75.1595	25.3155	54.4853	57.9195	69.6407	50.4773	82.1956	46.1434	52.2124	55.1993	74.6874	47.5401	87.5196	71.2678	115.738	81.7335	68.471	77.7485	66.104	36.8765	47.4836	41.5888	38.6877	63.0423	56.3005	64.0757	71.1937	86.4328	98.3254	41.0336	68.7565	26.0255	24.5313	17.6942	24.8577	49.2053	27.8521
ENSG00000204560	Leukemia cancer specific m6A-reg-exp gene	37.761	13.0273	18.1449	10.99	7.10476	21.1592	15.002	26.2354	0	36.8496	31.2572	31.4003	17.2573	27.928	33.6493	14.6571	35.003	35.7244	28.8947	28.3422	53.0628	31.3383	17.9872	30.3306	20.0749	49.5226	40.403	38.9954	36.6239	17.6011	12.2709	34.065	23.633	18.9711	20.0696	12.8333	33.0999	26.2652	36.2638	40.5648	26.1867	39.2385	14.0949	23.1661	6.32973	7.22117	17.8889	11.8279
ENSG00000146112	Leukemia cancer specific m6A-reg-exp gene	10.1421	11.1705	4.37505	15.282	20.6318	18.2807	24.6605	34.1607	0.113834	14.7335	9.18714	20.846	76.9615	22.9172	24.5841	26.2797	47.2942	75.2224	50.6312	22.3393	12.0361	25.8091	12.3915	26.5628	37.0589	42.8592	39.1375	23.9163	66.0785	15.3299	26.9644	28.5826	21.1739	29.5749	28.678	17.9091	52.1225	59.3158	57.7943	38.3288	5.4085	31.5404	1.2348	7.35894	2.30206	1.86798	7.25153	3.08165
ENSG00000137337	Leukemia cancer specific m6A-reg-exp gene	32.2488	6.28902	13.0792	9.10275	4.91551	20.7913	12.6564	36.4917	0	36.1112	45.0623	16.2672	11.1954	14.624	33.6444	20.2194	14.8483	42.9348	23.0187	20.6799	7.7832	13.3416	8.00892	14.3946	14.9837	27.5136	14.6602	26.2582	21.1718	19.0149	21.0199	32.1235	14.4795	15.6025	19.1918	10.6354	60.6705	63.7899	23.6703	23.843	10.8516	60.8947	5.89348	14.1165	1.90878	3.29314	12.0671	4.2184
ENSG00000204463	Leukemia cancer specific m6A-reg-exp gene	137.114	99.8044	86.7818	100.428	96.6745	83.1851	111.645	109.961	88.1512	149.028	89.7733	108.14	74.808	77.0987	217.553	78.8161	94.8903	134.858	111.852	87.9959	152.789	107.998	90.0774	122.655	105.147	139.801	97.3327	94.0706	140.592	99.5794	46.4338	90.8186	90.5315	69.7622	91.8067	93.1474	188.129	261.55	69.2706	86.6797	94.12	355.553	85.5206	104.985	26.6535	62.749	129.349	103.751
ENSG00000204304	Leukemia cancer specific m6A-reg-exp gene	49.0872	20.4964	40.6087	8.54486	15.2874	52.0706	38.5956	41.5179	25.227	78.3605	47.1732	44.2807	25.3424	40.5695	40.1274	32.6377	56.7191	60.455	61.9333	32.8271	54.9316	40.6194	30.6919	57.9229	52.9521	84.0827	62.6322	67.6862	50.809	73.4682	40.182	53.452	38.8318	45.3716	32.2479	40.7573	92.5944	86.7002	83.9061	93.0226	27.8883	36.688	13.0855	19.5193	6.92789	3.98037	21.8926	8.10296
ENSG00000213654	Leukemia cancer specific m6A-reg-exp gene	12.6476	4.92002	11.9534	0.243017	26.8596	7.90686	15.6265	7.44943	0	10.7374	6.76716	14.8262	39.2356	12.766	15.435	8.5775	9.46344	23.0465	25.8629	10.3649	12.8831	14.708	8.66309	17.54	16.2453	18.0889	12.7556	16.4179	9.35138	18.2609	5.84387	4.04774	5.09465	8.81212	4.63967	5.62559	57.8958	59.7398	100.661	88.0737	2.96403	33.4945	0.81527	6.56632	6.04732	0.5703	13.6307	8.19659
ENSG00000204267	Leukemia cancer specific m6A-reg-exp gene	27.04	14.5134	11.6219	8.43437	6.17185	26.3253	19.6311	12.5648	0	13.2318	12.8251	31.2528	23.8255	20.1023	43.083	26.0875	35.6045	29.7479	31.0324	15.968	45.1257	22.6349	28.1947	23.976	19.7343	33.0057	28.8506	19.4622	23.538	20.9152	22.4586	16.2544	13.4724	22.1872	11.8174	17.212	38.1386	32.8234	37.4014	47.8488	9.15866	75.1581	11.4084	7.46213	2.91972	1.05483	9.01128	2.07236
ENSG00000204231	Leukemia cancer specific m6A-reg-exp gene	41.129	26.0587	23.926	12.6471	13.1161	41.3087	19.5697	54.2448	0	81.9397	31.6742	31.3584	14.1205	34.889	42.602	20.6904	38.4173	47.5687	40.8422	39.3837	44.5883	42.1211	24.1966	39.6383	28.3204	62.7902	52.1559	47.0652	35.1479	29.269	25.4217	32.3108	30.4908	24.3939	30.1694	20.6349	71.809	64.9347	30.609	29.1592	23.0849	74.7339	16.0691	27.2294	6.65878	11.1522	24.3546	13.0838
ENSG00000161904	Leukemia cancer specific m6A-reg-exp gene	25.0774	12.4256	8.17367	4.88131	5.84501	30.0306	17.6443	32.6775	0	30.2622	40.1157	43.1313	27.3518	44.5862	57.596	29.0821	44.6016	39.8737	46.1107	51.1729	52.3276	48.4577	25.0675	41.0701	30.5935	56.5182	48.5229	46.3154	43.0724	46.5683	27.5736	33.7062	28.4276	20.5886	28.7084	23.0915	31.2378	27.7434	43.8295	37.4385	8.3336	36.2348	9.9474	8.68606	3.33063	7.12591	9.78166	10.073
ENSG00000196821	Leukemia cancer specific m6A-reg-exp gene	29.0169	17.6324	33.3335	18.842	18.4036	29.4226	30.7968	40.6065	9.44941	45.4022	30.2099	32.8369	37.6528	42.2052	73.0146	23.0642	48.9977	51.2127	35.9543	48.7322	66.0618	29.6679	26.4839	41.0691	46.704	44.8673	42.153	50.2997	65.6604	59.641	38.5499	34.9954	39.4698	48.0008	38.7578	72.8914	42.0915	46.4617	37.0895	42.2204	50.916	75.5322	35.2484	36.3999	12.638	15.1124	23.7873	21.578
ENSG00000064995	Leukemia cancer specific m6A-reg-exp gene	23.3709	8.42685	9.43431	0	8.65862	11.7047	12.7394	21.0553	0	12.8455	13.5169	14.9146	7.91923	11.4664	12.7174	8.1183	11.6543	18.4995	13.3533	14.7215	14.1503	12.8993	8.38023	12.4676	7.78829	16.7872	11.7633	12.6903	14.0349	15.0763	14.9911	12.9614	21.8022	12.999	16.6646	16.0699	15.1397	18.5622	26.4442	23.7171	14.9901	18.8989	10.2187	9.86672	10.7747	6.56407	13.3292	10.1165
ENSG00000183826	Leukemia cancer specific m6A-reg-exp gene	6.63058	1.79269	9.9393	0.353557	1.81706	14.7146	9.40373	8.68364	1.7891	7.00957	12.069	17.4688	11.4515	16.2975	20.1604	15.8631	16.1105	10.034	16.1944	12.4262	34.9775	16.001	13.5165	24.7943	17.8737	21.4103	31.5867	20.6008	19.5887	19.5073	11.1674	10.8159	15.8271	12.2308	6.75293	9.44501	5.37294	2.45586	20.2384	25.4799	0.969675	3.14686	0.662156	1.27278	0.697558	0.925906	1.51354	1.43649
ENSG00000124587	Leukemia cancer specific m6A-reg-exp gene	12.159	23.7408	17.6775	2.87739	6.79775	10.1719	17.3824	11.8869	0	25.9967	4.11628	4.25226	3.7293	5.62904	8.16104	7.61035	9.67287	11.9431	4.25802	7.59118	15.7279	4.18482	5.021	6.7976	4.81396	9.48001	9.96289	9.51581	4.7581	5.31517	8.39202	17.6548	10.9271	5.81224	19.9041	7.64922	31.4155	24.9888	10.3339	11.3955	7.88893	20.7128	14.3831	12.0337	2.8078	2.28578	4.86779	9.48612
ENSG00000171467	Leukemia cancer specific m6A-reg-exp gene	7.7963	3.59707	4.90295	4.38645	1.42942	14.1009	5.97262	16.9944	5.96999	12.9325	18.87	13.3043	11.7904	15.6248	25.2965	10.3487	19.5402	24.0327	20.4165	16.318	22.2034	12.6034	11.1843	17.4654	14.2666	28.5889	19.9813	18.6436	16.6432	18.835	14.0402	18.8559	19.154	10.5928	16.2695	7.5965	26.7925	56.4655	34.3021	28.945	4.82493	30.7336	4.91288	6.53758	1.37939	3.51082	12.9593	3.39853
ENSG00000137207	Leukemia cancer specific m6A-reg-exp gene	92.9167	56.2986	90.8306	53.6609	36.3668	45.6544	74.4623	65.3472	34.6927	105.157	39.2558	47.0574	37.0935	58.5271	74.5781	29.4706	54.9188	72.4283	42.5637	35.0028	73.1643	53.9188	44.0576	74.7428	54.8221	64.8428	51.1496	64.4678	48.3925	58.4	25.9889	52.9662	57.9716	24.4989	44.6393	43.4479	55.9478	71.1352	33.7901	43.3602	65.8985	111.113	47.3881	63.619	40.0112	25.1883	49.2249	30.9345
ENSG00000172432	Leukemia cancer specific m6A-reg-exp gene	64.1628	22.2821	17.578	30.0445	18.3652	35.3225	30.065	51.9439	9.23609	49.904	121.15	77.4487	38.1704	52.015	73.4006	49	55.9284	99.4873	92.0401	58.7664	71.1498	66.0801	41.6777	64.0329	38.9179	68.5373	55.2553	60.1864	58.2218	54.7734	43.0831	40.777	30.9829	20.4254	36.9606	32.0723	118.286	76.2813	50.9253	54.395	15.5578	54.7232	6.03972	20.9645	3.55724	2.91527	13.2346	6.77431
ENSG00000180992	Leukemia cancer specific m6A-reg-exp gene	32.9269	40.7048	26.905	28.9184	21.9058	17.0274	37.2223	21.8998	0	41.9049	43.0978	35.4736	28.1922	27.6356	55.8008	23.7914	28.7693	47.8834	33.0321	25.3913	26.9198	28.0547	24.6377	27.0497	19.2286	28.4761	21.6118	29.2667	31.7558	22.8181	21.8341	20.7686	24.1742	34.611	22.2236	44.8012	53.2182	40.1743	8.03174	6.83467	26.9772	51.9051	17.4847	30.8832	17.2948	11.2622	19.8159	23.623
ENSG00000012660	Leukemia cancer specific m6A-reg-exp gene	19.2466	12.3748	22.0019	12.6675	6.49104	42.1047	38.1528	27.9217	0.028307	26.9738	54.2571	35.8296	34.6658	20.7741	45.3593	49.6722	19.2085	38.4329	34.7454	28.9096	19.2405	14.4105	12.3208	17.9313	25.8676	31.5013	23.777	25.0187	33.5893	60.7393	24.2585	54.3974	64.1625	40.3558	55.5145	64.6225	85.4378	76.224	82.4702	84.2997	70.1594	24.977	45.2782	81.5312	4.15102	10.9925	9.84451	17.748
ENSG00000135315	Leukemia cancer specific m6A-reg-exp gene	9.11957	6.35945	5.066	0	0.656562	10.7656	6.0616	7.17455	0	1.37228	5.0326	7.26533	2.47615	3.30583	3.80462	4.35105	6.3867	5.54409	6.33629	7.00987	6.36049	9.50375	2.25117	4.86205	2.40191	11.8093	10.2314	8.18898	3.68193	5.33143	8.13784	23.9556	23.4526	4.91765	18.8937	8.37397	3.79051	5.21277	8.92633	8.65577	2.75396	3.68209	0.635221	1.03377	1.48593	0.163153	3.50879	1.15383
ENSG00000135334	Leukemia cancer specific m6A-reg-exp gene	17.2568	16.7271	7.99252	6.54279	14.0127	17.9108	22.1284	28.4903	0	28.5923	41.5595	35.2713	46.0344	36.9472	60.0046	22.6228	38.5651	96.9981	46.6935	24.9375	23.0336	28.9936	34.7496	35.1466	31.4405	41.9586	30.8329	33.2269	34.0986	42.2449	11.993	64.2855	53.2234	46.2779	103.965	65.3215	38.1547	32.2799	69.8393	64.2944	14.9045	21.691	16.5998	12.8233	7.49019	3.25064	20.8976	7.49034
ENSG00000123552	Leukemia cancer specific m6A-reg-exp gene	2.18924	1.40262	2.36732	0	0.968551	3.55305	1.45752	8.53334	0	1.69715	30.2824	26.7939	17.8338	12.3828	26.0514	20.9424	28.1429	28.5011	24.4356	28.0545	35.232	31.1611	11.4003	18.9388	16.7571	26.6201	21.0474	25.5546	21.0878	32.6005	7.02418	41.1398	30.9371	11.9652	22.0623	19.5207	12.714	11.4994	7.25396	7.3567	4.85866	2.71067	2.31882	3.15181	1.04166	0.117652	1.75688	0.389748
ENSG00000025796	Leukemia cancer specific m6A-reg-exp gene	31.6071	14.0682	21.3439	2.81306	9.11673	37.4366	23.8679	52.5743	9.3998	38.3292	51.3905	49.4911	37.56	32.0199	52.6835	37.4058	55.6517	67.9737	64.7978	58.422	36.2875	51.7384	28.2083	34.1044	32.4235	58.6257	48.1476	60.4528	41.3561	49.1661	27.9516	61.8505	50.8814	18.1993	40.1697	33.1582	77.9357	95.5348	35.6887	44.3846	31.4735	42.7926	27.2268	37.3308	30.6334	25.2219	34.1159	26.0366
ENSG00000155111	Leukemia cancer specific m6A-reg-exp gene	9.54613	2.60359	6.08964	3.96447	2.46573	8.96236	6.85368	28.3577	0	8.28862	14.6984	10.2989	8.36118	11.0975	23.4794	10.5093	18.507	8.61747	18.6892	11.0936	24.1414	13.5458	12.9418	17.1991	15.0115	24.9792	22.6423	10.5976	11.5955	11.1272	4.57177	26.2182	26.538	6.04535	31.1248	6.12208	24.7443	41.3253	20.6175	23.4625	3.23262	4.80936	2.6491	2.63822	2.0649	2.12008	1.98389	2.72127
ENSG00000056972	Leukemia cancer specific m6A-reg-exp gene	70.4214	57.9062	23.1173	9.63143	2.76232	41.8922	50.9938	56.3562	22.4609	43.0794	19.4179	20.5811	11.2711	14.1141	28.2802	14.1471	17.1104	18.6096	13.6725	13.398	15.9709	20.0665	16.1813	23.7939	20.2027	29.4383	23.2111	24.8975	17.2316	19.3415	4.10132	30.1278	25.8754	15.1073	61.455	12.4828	10.4812	10.6583	5.69437	7.13857	10.7242	5.10519	1.18881	1.55431	1.35803	1.70349	2.22026	2.00009
ENSG00000189241	Leukemia cancer specific m6A-reg-exp gene	26.3832	9.20106	23.5499	17.4649	6.0459	25.1561	21.0313	29.4296	52.582	51.8379	29.8106	34.2369	20.8334	36.36	33.0446	16.6783	30.5163	35.5864	28.5472	19.9746	40.1089	34.7969	35.7855	36.7875	40.826	47.3156	39.0352	49.4496	48.0821	45.8914	19.2183	70.7102	60.4002	34.899	66.1501	51.1173	13.0701	10.8523	55.2406	62.5121	10.4902	15.13	19.1133	11.352	8.89853	10.5084	14.3871	14.5078
ENSG00000153975	Leukemia cancer specific m6A-reg-exp gene	8.07835	4.12782	1.14336	0	1.46162	5.2972	5.34892	6.47443	0	4.21441	15.4393	15.1606	7.64784	3.83013	11.2138	8.67505	9.93622	13.5788	14.4466	10.8069	12.7544	10.7265	5.07073	6.29273	3.75796	13.3991	8.8225	9.56368	5.43259	11.6532	7.11225	19.3096	15.4021	8.08913	17.4167	14.2566	22.5095	41.2027	7.03169	9.11292	4.82817	4.4908	2.65435	3.99426	3.67249	4.21949	3.96309	1.98799
ENSG00000111877	Leukemia cancer specific m6A-reg-exp gene	12.8638	1.85932	7.70124	0.278225	0.574739	5.63087	5.83269	11.5973	0	1.7037	10.0452	12.1444	9.8036	12.9847	21.2845	11.0562	15.2748	19.2873	17.7313	14.617	19.3241	18.8546	11.3776	19.2347	15.9416	20.7134	21.6489	17.1534	16.1254	13.615	14.5498	23.3823	26.3084	9.24985	16.3769	8.6114	10.2746	8.65722	33.4381	34.5394	2.13027	4.2098	1.38193	1.66264	0.890035	0.453735	3.98553	1.19821
ENSG00000029363	Leukemia cancer specific m6A-reg-exp gene	37.2789	37.8	43.9774	56.4402	25.7157	52.1882	44.214	62.1015	3.71733	31.7054	82.0139	87.4238	29.6578	37.1124	60.46	74.7067	56.7637	87.7667	78.5939	66.4267	61.0256	60.2728	38.8113	42.8497	26.8861	98.9472	54.6893	85.7186	44.5153	78.9593	55.6121	146.634	131.159	61.0114	166.341	90.769	76.5173	102.53	87.4461	85.8361	28.6651	40.9058	15.5303	19.4505	22.3769	27.4262	57.8962	19.765
ENSG00000164442	Leukemia cancer specific m6A-reg-exp gene	5.29078	2.968	2.60133	4.23622	9.07315	27.5285	9.41298	51.6274	0.183073	251.091	10.5448	7.5416	24.9845	42.7031	6.26418	17.1062	7.33637	5.70055	31.9368	8.85034	49.9127	28.8481	5.5885	49.9413	87.1063	70.278	39.4549	141.983	83.9054	89.0709	1.21858	9.70072	16.6998	27.6093	23.8526	43.3274	94.9679	134.504	44.851	36.9026	10.666	15.373	12.0854	13.6623	13.7129	7.69296	13.6249	9.24498
ENSG00000010818	Leukemia cancer specific m6A-reg-exp gene	13.6759	2.42175	12.3418	13.6009	2.22544	22.7054	17.9923	22.5063	0.034775	3.95687	17.5532	16.8302	22.5426	13.3825	15.9391	25.2466	20.2544	22.618	20.3044	19.0728	19.8695	12.4107	10.6904	12.7711	14.5689	32.1476	16.5498	17.7368	21.7256	23.1938	12.7242	17.258	3.00165	22.4094	14.4551	28.0083	17.8423	19.8593	30.1045	34.8265	3.16188	5.69466	1.28695	8.16455	0.795806	1.50885	2.2267	0.935601
ENSG00000169976	Leukemia cancer specific m6A-reg-exp gene	83.8056	85.1817	96.5611	65.8139	51.4608	56.3574	90.3771	68.3575	244.071	176.679	41.0138	29.2184	34.9401	32.348	43.5267	25.2805	14.7539	61.1767	29.4353	18.3603	22.305	30.0787	29.6816	31.4058	28.8281	20.1612	24.4813	27.2988	33.9545	31.6337	52.7816	74.6287	64.4603	58.3622	62.3505	66.9792	156.965	142.767	45.3256	43.1481	78.2579	94.0264	69.5163	104.125	29.3083	27.3371	34.4602	56.4584
ENSG00000118496	Leukemia cancer specific m6A-reg-exp gene	1.34389	1.01012	0.592365	1.03882	0.448214	4.42085	2.23133	5.53632	0	3.64738	5.64937	6.17889	5.17047	6.18433	5.88473	8.59946	5.76058	7.10386	7.30373	6.32553	5.34245	9.11048	2.99024	8.57873	11.8186	19.4881	13.5268	24.1148	18.3316	22.7798	3.81891	17.3095	10.6848	7.30991	21.8019	10.7382	6.9902	7.11171	3.21032	4.4618	1.88358	2.60689	0.598224	1.86251	1.15714	0.189099	1.6607	0.53307
ENSG00000178199	Leukemia cancer specific m6A-reg-exp gene	0.685559	0.088289	0.035558	0	0.681424	0.29175	0.330499	0.201598	0	0.381851	3.77223	6.95965	2.90862	7.99844	9.15496	1.1962	5.12718	9.32821	10.1823	3.68628	15.0945	4.48241	3.91583	9.30269	6.36399	15.8287	17.1782	7.78007	7.32916	8.76979	1.59195	0	0.782568	5.54088	1.16236	4.49362	11.4037	14.3502	25.2176	23.4158	0.340814	1.63222	0.052444	0.307045	0.326125	0.180994	0.605848	0.783439
ENSG00000131023	Leukemia cancer specific m6A-reg-exp gene	11.5756	5.61636	7.38485	3.01214	1.32372	19.8084	13.012	21.9119	0	5.84937	26.8538	23.3797	16.0301	15.9433	24.4831	25.6459	22.4698	20.992	19.6437	21.0814	31.9162	23.289	17.2707	23.0824	18.696	42.5176	25.4697	30.2	22.1062	31.2054	16.4325	44.8218	36.6258	17.5539	40.6066	22.4707	25.6984	32.8833	19.0201	27.8483	3.10225	8.74358	2.55322	2.77233	1.89736	0.771132	3.95173	2.11415
ENSG00000181472	Leukemia cancer specific m6A-reg-exp gene	7.00923	2.85475	3.75737	5.43129	2.21577	9.55576	7.88551	9.62359	0.056214	6.98717	8.99547	11.3432	5.24139	3.9872	7.31389	10.2207	6.33456	10.1348	9.11885	8.66227	5.66125	8.34608	3.66659	5.81339	4.72364	11.2554	6.49532	9.45799	9.48947	11.8078	5.86737	9.45719	6.64009	5.46936	8.06207	7.86642	16.2484	17.8022	11.8748	14.192	5.02348	11.47	1.52926	3.83469	3.7248	2.16835	5.45135	1.76019
ENSG00000092820	Leukemia cancer specific m6A-reg-exp gene	84.8648	45.3158	92.6435	125.18	65.6125	73.0437	127.855	59.8942	140.899	51.239	105.489	299.29	130.76	190.166	208.221	320.012	223.678	201.197	85.0317	94.5064	547.873	207.466	208.251	239.186	118.54	174.095	153.014	141.964	125.305	167.726	72.9915	104.797	94.7288	109.403	91.8182	119.973	79.2725	64.4505	190.178	202.261	37.5693	49.788	11.4529	23.8548	10.7903	8.46874	27.7636	19.7041
ENSG00000164691	Leukemia cancer specific m6A-reg-exp gene	1.57705	0.115204	0.137263	2.14601	3.08881	1.80147	3.06249	5.0119	0	6.64352	5.78451	7.31638	28.9302	12.7619	6.1126	1.81945	5.01483	5.68004	7.52041	3.25173	9.794	7.79169	9.21273	8.49374	8.94309	12.5765	7.76907	9.51808	5.14332	12.0105	2.34589	1.66962	3.74851	7.13088	2.48517	9.80579	8.33462	9.76981	34.4224	36.5095	0.238059	6.32424	0	0.380746	1.02636	0	1.70617	1.55643
ENSG00000188191	Leukemia cancer specific m6A-reg-exp gene	4.32242	7.40017	2.97829	0	9.09901	7.31663	8.49643	11.6698	0	50.2749	30.6702	29.7045	8.94529	14.6731	29.1664	29.387	21.7462	28.3347	23.8562	18.4972	15.0203	17.3986	12.408	19.6856	17.5855	16.7223	20.9808	21.8618	27.5243	17.8859	13.9369	9.60705	27.5381	9.29067	5.78247	6.42057	4.91585	2.16163	12.2453	15.1137	3.69482	12.0628	1.07855	2.2812	2.05584	0.976302	5.02682	3.15174
ENSG00000157778	Leukemia cancer specific m6A-reg-exp gene	23.829	17.0563	18.2507	17.144	20.3686	9.75501	13.0966	9.36234	17.2844	19.7383	5.8477	8.81488	11.6145	9.71279	11.1704	10.1457	8.93072	21.6495	6.56003	9.06879	8.14384	4.55316	6.31925	7.40183	3.84763	8.92787	5.14984	6.73242	6.17585	5.13117	20.088	12.4975	11.0215	13.4676	10.2927	13.3422	49.849	31.0862	19.2391	10.5791	14.7923	18.3752	5.63102	11.8672	7.29605	3.6575	8.1544	4.00401
ENSG00000106009	Leukemia cancer specific m6A-reg-exp gene	9.9714	2.84483	5.46827	3.30665	5.25614	6.02632	3.29133	6.69323	0.05893	23.4085	12.3126	9.74293	9.01898	6.50099	20.0186	10.4209	13.7436	14.3327	12.6488	14.3416	11.6898	6.84222	4.39601	12.0203	8.10266	8.91305	9.61782	9.85739	9.7563	8.63867	15.313	8.82663	11.7753	20.5145	9.42751	3.62399	13.5808	13.6378	37.7891	39.5119	6.51709	12.8769	2.2636	7.50691	1.22558	2.13016	5.21842	5.20167
ENSG00000182095	Leukemia cancer specific m6A-reg-exp gene	55.6309	15.0571	21.481	16.4735	27.9643	49.7644	21.2596	72.5169	127.654	99.8478	64.3541	81.7861	49.4869	86.5809	153.198	59.2416	175.053	74.6993	107.228	129.861	104.16	137.34	49.9911	117.868	150.114	158.702	109.879	96.6451	95.838	79.9843	68.6565	41.1218	97.2411	58.3577	43.0065	37.047	123.533	88.6976	198.71	158.734	35.4048	105.647	7.52102	14.6452	4.07883	4.54743	13.6291	10.8906
ENSG00000075624	Leukemia cancer specific m6A-reg-exp gene	1608.16	1520.93	1092.11	2549.57	1362.24	2204.18	2194.24	2446.31	2339.14	3749.3	1587.99	1281.62	3271.29	2196.99	2031.34	782.67	1824.1	3357.84	2793.68	1333.99	1639.83	2100.67	1329.53	2036.08	2134.1	3253.87	2043.17	2155.47	7058.43	5031.08	579.933	586.185	776.603	766.484	436.438	529.75	1374.35	1108.45	3345.59	2838.01	748.324	1296.97	477.215	376.194	282.189	148.282	425.779	148.921
ENSG00000164631	Leukemia cancer specific m6A-reg-exp gene	9.22793	5.34389	5.35504	3.53058	3.6607	12.6251	8.87172	20.564	0	7.76529	14.5096	16.4914	9.42698	7.0605	11.0689	10.7671	14.2169	12.8938	14.1455	16.6224	14.6046	14.9164	8.5911	9.90251	8.63111	18.4978	12.1061	18.236	10.9738	13.4869	15.2183	31.7631	32.8935	17.5547	29.2424	17.1061	28.0621	37.5408	23.1972	13.8351	10.2198	11.7471	4.40862	4.94279	3.3221	2.42371	6.4555	2.36413
ENSG00000164610	Leukemia cancer specific m6A-reg-exp gene	11.7762	11.6747	8.40616	0	16.0764	11.8957	9.95603	14.152	0	25.0517	28.2359	16.5407	10.2538	11.7453	12.5858	16.2944	15.5801	18.4882	14.7319	31.9205	14.8726	12.9487	3.27985	12.8043	7.85407	16.44	11.2257	16.1287	9.88771	15.0209	13.2006	8.41112	10.644	7.08575	5.85901	10.6643	17.0623	18.1942	11.819	18.213	12.3821	15.8152	6.09771	8.38333	5.66256	6.59779	11.9917	4.90998
ENSG00000106603	Leukemia cancer specific m6A-reg-exp gene	48.4458	17.818	15.6832	7.0522	13.43	35.1235	26.2988	49.1757	9.79482	31.6131	75.6683	78.1891	41.9802	49.0362	80.0312	78.3485	79.8282	99.2308	78.7754	120.463	66.0889	63.0743	38.541	58.8885	69.6312	85.3189	77.2823	79.9298	62.2747	71.1699	53.7449	64.1958	63.9122	44.4047	52.4418	61.9202	114.245	99.122	61.6856	66.0623	14.5041	26.7871	7.53382	11.2333	6.37684	2.70422	11.9277	6.86386
ENSG00000106608	Leukemia cancer specific m6A-reg-exp gene	24.7663	7.94936	10.7728	9.56308	12.0109	21.3836	11.5023	20.8989	4.57815	43.3117	26.7689	39.3828	16.135	36.3338	37.4695	33.882	42.2483	30.9551	27.7138	34.4009	71.667	38.4514	25.6732	44.4994	31.024	51.8847	52.6368	43.4957	34.8635	29.203	22.8168	26.0997	22.887	26.9726	18.7966	14.1636	17.5315	18.5231	11.2289	19.4	9.32409	17.7247	9.48315	8.06547	1.93999	2.51127	7.06141	6.6924
ENSG00000173041	Leukemia cancer specific m6A-reg-exp gene	21.1022	5.55317	4.32108	0	3.61928	11.9548	4.88471	11.9168	0	1.51407	14.1678	12.5225	9.77571	4.73311	13.5779	17.832	14.7981	15.8831	15.8445	14.7169	5.95857	11.5055	4.56259	10.2997	8.29817	14.8269	14.2949	19.3354	10.4574	12.5056	22.9086	36.2838	24.8199	19.817	39.3452	41.7762	19.6934	30.1333	7.7325	8.55102	13.0549	14.7423	16.4663	10.2866	6.68137	4.54288	13.8077	9.83516
ENSG00000106635	Leukemia cancer specific m6A-reg-exp gene	21.2993	11.5116	15.8198	16.0712	15.2708	30.8873	18.0743	21.9101	0	49.0067	30.0872	57.9245	26.1863	41.711	53.9102	45.6846	41.2153	42.2102	41.284	36.9106	71.0168	28.0962	36.6839	52.2538	36.4106	66.5279	54.2928	58.2444	81.438	57.1685	19.2199	14.5725	14.8192	20.3524	18.4321	19.8515	27.68	25.7126	47.3477	59.2967	27.9799	41.5714	17.8412	22.1764	2.80678	7.79622	29.5104	11.0889
ENSG00000106638	Leukemia cancer specific m6A-reg-exp gene	17.4989	7.97285	15.892	15.6268	10.4885	16.5154	12.8878	20.0166	0	34.1316	38.7889	21.163	13.7994	18.3635	34.3661	30.7972	29.3616	34.6875	27.0514	31.107	21.0833	15.3291	18.0561	17.0417	13.2328	16.7684	17.7467	17.1876	18.8915	22.8247	15.5587	15.0695	15.8493	12.9472	9.83893	6.42792	29.3777	35.2402	8.52617	9.07196	14.9927	31.5246	13.6281	4.61974	5.63799	3.09572	3.8268	6.09821
ENSG00000272391	Leukemia cancer specific m6A-reg-exp gene	66.0293	17.3572	27.2278	10.7396	5.19851	51.7525	46.0608	42.263	0	46.2216	36.6927	43.5066	25.1911	38.4666	51.7747	47.4004	49.3311	47.8525	47.9889	42.041	34.3329	47.611	21.902	36.706	38.4665	56.4086	43.1398	44.5235	39.9425	44.8562	43.2592	51.709	46.4627	27.9074	33.7675	26.3636	93.9	125.65	51.7652	63.072	9.8735	37.2232	10.1525	10.4983	1.65316	1.63944	8.05602	4.58547
ENSG00000127946	Leukemia cancer specific m6A-reg-exp gene	66.2681	12.3337	22.2044	6.0329	10.2492	42.7788	32.4373	36.4438	0.119788	23.5273	11.0648	9.98311	30.5424	9.97691	14.4793	17.2041	25.7479	23.3929	32.1463	19.7227	6.52653	8.04441	7.80254	9.6434	12.6316	19.1495	13.8333	19.2553	29.4822	23.4824	12.2694	21.0926	26.5523	13.7737	18.9395	10.9702	80.5872	129.219	14.3291	18.789	13.2926	23.9656	10.3542	5.54874	4.13981	3.51121	7.40334	3.32388
ENSG00000127989	Leukemia cancer specific m6A-reg-exp gene	0.557198	1.96712	1.00785	0	1.42831	4.72466	3.17129	6.6917	0	2.2492	7.35569	9.52782	2.61994	3.39398	6.29992	6.11835	6.25837	5.22483	6.79534	12.9888	10.7804	9.26067	5.54669	6.52191	4.9924	15.5499	8.34595	10.9265	5.36103	8.08109	2.7704	19.2806	20.4081	4.40177	19.3407	10.8562	8.26259	8.49361	8.38239	6.9486	4.82031	5.81911	5.26791	2.546	2.3317	0.586878	3.08265	2.49384
ENSG00000160908	Leukemia cancer specific m6A-reg-exp gene	22.0631	4.10499	7.66328	1.30011	12.5519	16.7239	12.1013	18.798	0	31.8112	20.2412	36.4633	18.6632	20.9148	31.3474	22.1354	28.9559	20.6767	24.9651	38.3698	28.0107	23.7342	15.7367	25.1306	18.7005	31.1348	22.7493	25.6538	17.9924	23.141	16.6582	20.2457	24.9128	10.7457	23.6592	18.7452	23.251	21.405	58.8057	63.4498	12.4366	6.56114	8.80477	7.57905	4.75112	5.41913	7.52811	6.95479
ENSG00000160813	Leukemia cancer specific m6A-reg-exp gene	15.4522	6.28406	8.48027	0	13.0274	6.77436	9.71011	9.74661	0	13.8752	14.7471	14.0549	6.67141	11.3245	14.4519	6.02381	10.7272	13.4055	11.4276	16.5792	8.73004	11.4373	4.03736	6.44308	6.59118	13.0002	6.47204	7.23787	6.63622	8.26253	21.3593	19.3786	12.9237	20.1838	9.87766	12.2179	16.1834	19.6195	24.2788	16.2029	13.4634	40.487	12.7609	15.2704	4.9157	5.51052	11.9632	9.23437
ENSG00000166925	Leukemia cancer specific m6A-reg-exp gene	27.3798	5.45857	13.7308	4.82156	15.6982	14.4625	12.9206	26.2776	0	37.0014	15.907	14.6289	14.3478	26.1977	35.1097	15.0353	25.7511	15.2847	20.5936	17.9305	25.8821	15.3327	7.52532	19.9917	16.4361	25.5188	20.0829	21.8981	18.9878	22.756	24.8503	15.0022	12.2368	12.7169	22.1274	12.0306	27.6086	23.7321	84.7634	82.6073	7.56393	35.0858	12.6856	8.78287	1.05008	2.9093	6.33849	5.93956
ENSG00000161048	Leukemia cancer specific m6A-reg-exp gene	10.9471	2.85251	10.4387	3.02026	2.91267	10.5797	4.26389	11.5194	0	6.34253	28.5944	30.4906	9.56887	28.1348	41.7275	27.8306	25.0215	20.968	21.1553	27.0863	46.2831	32.6531	17.9899	33.0744	28.58	35.896	45.5709	31.1451	21.6861	18.7762	12.9144	27.6247	25.1716	10.1518	15.7206	11.3101	8.93322	12.6991	4.84123	7.33532	6.95034	11.7504	6.55407	2.94698	3.0563	3.32999	4.24051	4.97313
ENSG00000135250	Leukemia cancer specific m6A-reg-exp gene	71.6809	24.4285	17.7428	8.38972	9.66445	52.6727	29.7091	55.402	0	20.2877	38.2633	41.3021	44.7602	28.6512	42.6229	44.9702	38.893	30.8677	40.852	45.9531	33.2654	42.8191	28.4223	37.4576	41.2623	52.0742	46.631	59.6647	44.1252	50.5172	25.1047	83.3536	66.492	37.7525	87.4109	35.8957	19.1403	26.6702	58.8064	73.6571	17.5488	55.9634	24.9674	18.4863	6.22689	13.4126	18.019	8.25198
ENSG00000146776	Leukemia cancer specific m6A-reg-exp gene	14.683	3.81751	10.522	0	2.26786	15.6285	6.91404	17.9238	0	8.08713	21.6609	30.5997	11.9818	34.9273	35.6405	29.5835	35.7517	24.0901	38.0038	40.4373	47.8067	33.4902	21.3272	34.524	39.4182	41.3693	42.6162	36.5572	28.7148	36.7274	12.519	25.9674	18.6271	13.1356	13.4095	14.2891	8.29836	9.33958	32.8375	44.5255	17.5112	12.6293	11.8672	4.81036	7.77695	2.65669	8.51553	6.322
ENSG00000177683	Leukemia cancer specific m6A-reg-exp gene	4.3834	1.96008	3.05929	4.66574	1.5373	9.75058	5.43082	8.47022	0	8.37728	14.1706	15.1492	8.19819	7.7459	8.35741	18.0931	9.97097	15.0827	13.3467	17.5018	11.1459	16.186	6.43611	7.35816	3.12571	17.2889	13.0829	15.1793	14.1235	13.9445	10.3638	35.0284	26.6943	10.319	29.5557	21.9397	10.8704	16.0162	13.1274	16.7731	10.3086	17.2618	17.8479	10.0022	6.04192	4.75877	7.80847	5.96459
ENSG00000146802	Leukemia cancer specific m6A-reg-exp gene	7.19606	1.5803	4.15927	0.560785	1.54377	6.15969	2.98886	11.412	0	11.1467	29.4946	30.3317	14.588	13.6134	24.0666	17.7051	20.8771	22.1287	17.6681	29.9639	22.73	25.5938	22.0353	25.201	19.5019	20.1389	21.5437	24.0292	16.2788	21.8648	11.9778	66.5512	28.559	10.6304	33.2042	23.4041	10.8835	14.0149	5.41402	7.9108	3.96132	14.7611	3.06426	7.36036	2.70588	0.947374	4.48294	1.67083
ENSG00000105967	Leukemia cancer specific m6A-reg-exp gene	0.816764	0.064484	0.038416	0	1.02424	0.313993	1.38531	0.67202	0	0.08926	0.868029	1.80648	5.48086	1.49528	1.46737	1.68846	1.34166	6.92045	9.367	2.82499	9.44122	1.82342	1.94494	2.87448	1.51433	5.27672	2.56687	2.9439	2.06886	5.72367	1.36099	0.792905	6.07606	2.03628	2.91603	4.15707	19.8164	28.1822	17.1735	16.2576	0.513597	2.17457	0	1.02837	0.462515	0.199244	1.15772	0.254006
ENSG00000179562	Leukemia cancer specific m6A-reg-exp gene	7.52543	3.78795	4.90456	4.34053	2.43313	7.49442	7.97125	7.38783	19.5425	9.89815	9.42368	12.3852	7.88618	9.92765	15.9868	8.99798	10.2605	11.9602	7.54247	9.68563	13.1472	8.5777	8.27612	11.3373	9.2951	11.562	10.0672	7.51919	8.37247	9.98571	3.84386	15.1244	10.8611	6.47584	12.4438	4.83664	6.54438	7.13915	16.6993	16.0655	5.13011	10.8166	5.59211	6.27896	1.3882	1.78224	3.93392	2.36291
ENSG00000064419	Leukemia cancer specific m6A-reg-exp gene	22.6628	8.73594	14.2004	0.628808	6.12225	18.8872	16.3113	22.8647	0	11.1922	41.2267	39.7083	27.2387	32.58	59.772	43.8517	36.1878	52.6573	35.7293	39.8533	41.2013	33.8365	27.0161	35.673	34.1707	41.3976	36.9472	38.465	44.5749	41.3067	21.1886	34.1385	28.99	15.5631	34.4827	21.2325	52.375	61.1187	20.8774	27.0257	14.1951	29.1156	15.5316	16.3735	2.80458	7.43761	9.91741	5.80498
ENSG00000205060	Leukemia cancer specific m6A-reg-exp gene	4.22404	3.90161	1.757	2.17901	3.37539	7.27173	3.47235	8.80765	0	7.12323	9.89642	8.93418	11.664	6.56994	12.0076	8.98265	17.1798	10.5522	11.7987	12.5808	10.9472	6.10174	4.62685	7.21153	9.10785	10.8219	9.28556	8.66031	11.8437	11.464	1.91652	13.8322	15.8762	3.71617	10.4994	5.6948	14.7609	12.7815	4.18877	5.45186	5.47501	17.9182	10.6914	18.775	2.78607	1.97958	6.24301	2.41999
ENSG00000080802	Leukemia cancer specific m6A-reg-exp gene	11.674	5.08393	6.94159	0	3.41156	19.6981	10.7072	23.5429	0	10.9321	15.5256	23.6345	14.9963	14.5252	22.1825	32.6441	30.3895	25.9826	32.9209	24.5113	27.2662	27.9553	15.3879	18.8209	17.4665	41.3749	21.784	37.1751	25.7251	25.0768	10.0629	39.2008	33.0338	16.7402	31.535	28.6377	11.0802	14.7074	27.2681	38.9098	10.7373	20.3685	7.38934	6.88254	5.31012	3.69484	6.08659	4.44995
ENSG00000197362	Leukemia cancer specific m6A-reg-exp gene	4.65036	0.978913	1.7597	0.884528	0.940941	3.18431	2.03323	2.53889	5.89775	3.56967	2.65017	3.49803	2.0644	2.92413	3.79087	4.07204	4.04168	4.41403	3.4754	3.49328	2.28409	3.28405	1.63989	3.10858	2.32217	5.11847	3.17893	2.441	2.42933	2.22072	3.24734	9.83882	6.27911	0.558028	7.781	4.47673	1.40619	0.901221	4.05648	5.59054	1.17713	6.22452	2.09974	2.83578	0.291877	0.719439	1.57733	0.689978
ENSG00000196453	Leukemia cancer specific m6A-reg-exp gene	5.61581	4.88276	5.36267	3.63531	2.03951	5.4062	5.11408	7.11491	0	11.5054	7.82094	11.7782	6.74704	7.08622	12.8316	10.0332	7.80873	11.4211	8.68764	6.10672	5.74763	8.69005	5.59051	6.72393	7.74066	11.9471	6.76382	8.96903	9.93433	8.21478	2.09879	7.24085	5.5454	2.74704	5.73288	6.13785	4.26864	3.40327	13.1688	14.8029	4.50811	13.3738	3.03202	4.65049	0.322125	0.232003	2.81587	1.35069
ENSG00000181220	Leukemia cancer specific m6A-reg-exp gene	8.02423	3.96267	4.08086	2.38095	2.44592	7.05999	5.63317	10.8577	0	11.4227	9.98131	13.1933	11.8514	7.3349	16.9832	12.0941	22.9022	14.3571	15.1019	13.6416	11.9026	13.6599	6.93103	11.2006	11.6125	15.1946	15.0744	11.8207	16.0171	11.6098	6.15049	16.6879	13.7318	6.62255	16.2107	9.20968	9.46623	5.86029	21.0985	27.8364	2.40754	16.9413	5.96664	15.9739	1.63499	1.06489	3.01299	1.99698
ENSG00000133561	Leukemia cancer specific m6A-reg-exp gene	2.2149	0.602142	0.413979	1.58801	2.99564	9.72057	6.60408	14.6914	0	23.8898	4.31559	6.8863	12.1182	7.84464	12.4538	5.9407	7.00587	12.3881	12.4326	6.85666	14.9501	9.32758	7.52099	11.1072	11.3754	17.8783	15.3306	12.8538	17.3274	20.0075	2.32145	3.52672	2.53728	10.0225	3.02757	13.3219	1.73817	2.48379	40.763	46.0956	2.37734	13.4968	1.58841	3.82418	1.82841	1.52238	5.35177	1.56049
ENSG00000055609	Leukemia cancer specific m6A-reg-exp gene	51.4914	19.3552	35.4731	53.3928	8.55762	63.7361	37.9502	80.9247	5.72646	13.2903	87.7575	78.4215	51.4222	65.058	96.8256	67.6603	126.15	89.1452	70.0392	68.8453	91.7321	78.541	57.26	81.5585	66.5405	111.33	89.1596	101.389	90.7034	90.5937	29.7621	93.3899	67.1182	52.3444	63.6294	72.0778	33.0447	53.8141	84.2371	92.1023	6.15267	23.9303	13.7559	17.5028	7.35746	11.3308	11.452	10.7349
ENSG00000105982	Leukemia cancer specific m6A-reg-exp gene	1.42312	0	0.18828	0	0.139946	0.561388	0.323567	1.69186	0	1.19359	5.37418	7.4729	1.78324	1.80212	2.64678	11.153	3.41418	2.79968	5.86799	2.57128	3.03667	3.76108	1.90985	2.4358	1.38094	2.81423	2.57189	1.40629	1.04743	2.33927	1.87308	3.71998	6.07519	0.941184	3.81507	3.13955	0.954678	1.07298	2.90445	2.31197	0.45955	0.215397	0.204728	0.509504	0	0	0.266247	0.34061
ENSG00000105983	Leukemia cancer specific m6A-reg-exp gene	9.20042	8.01818	4.03722	3.9051	0.805052	15.9993	11.7166	17.7953	0	8.0303	109.503	48.5072	43.8683	39.9723	88.2558	82.4729	87.7454	65.2862	68.4931	54.1729	44.9097	40.2003	34.3788	25.6865	26.4279	51.4673	33.8622	35.5905	36.8733	35.8777	18.5366	39.822	36.8151	15.252	38.9716	29.3952	14.8381	17.8572	30.1292	27.2027	7.17283	7.98007	6.5024	10.094	1.61493	2.8877	3.75134	1.16929
ENSG00000169084	Leukemia cancer specific m6A-reg-exp gene	20.2071	6.21485	7.08178	0	3.20167	15.1779	10.4793	18.0063	7.8119	15.0206	22.335	21.5529	15.6335	18.3896	24.449	11.9107	21.1717	14.77	27.7122	32.639	22.6084	18.9364	13.2105	23.4717	12.7374	27.0914	23.9965	21.0746	18.945	19.2352	13.9729	15.7968	11.3324	6.68391	17.0836	7.38453	7.59414	6.34254	5.30462	6.75284	10.0847	27.3789	5.50914	5.08612	5.01778	5.04336	7.80113	6.60555
ENSG00000214717	Leukemia cancer specific m6A-reg-exp gene	11.7043	4.41619	12.9328	4.68092	10.521	7.38503	10.7448	12.8523	9.01206	21.6448	19.318	15.5594	14.184	13.7891	20.7	11.4085	19.4952	20.9868	22.7968	4.29962	43.3357	15.8042	4.29639	22.8162	15.967	6.14946	18.9977	17.5831	6.37341	5.84485	16.5861	14.6994	33.5847	13.7769	9.09932	19.3564	3.62337	3.01091	5.1542	6.3723	7.07781	18.1479	4.67379	7.03227	2.03375	5.32416	13.8356	9.94914
ENSG00000173681	Leukemia cancer specific m6A-reg-exp gene	8.42948	2.73545	2.20528	0.832119	0.843148	11.0337	3.30355	10.4622	0	4.43438	10.9813	19.7453	7.39055	9.16338	13.9152	11.2748	11.3901	11.1567	22.3803	19.3213	22.1469	16.9974	9.81204	12.2557	9.08938	29.872	17.3118	24.1932	15.2177	14.8595	4.4493	16.9656	14.3595	7.16814	9.81517	13.9268	2.42393	2.89124	7.5995	12.3223	1.86383	2.99322	1.72777	2.94428	1.36284	1.1415	1.65606	0.996302
ENSG00000174010	Leukemia cancer specific m6A-reg-exp gene	1.62669	1.52601	0.461337	2.46079	0.36522	4.31237	3.35295	3.97542	0	3.20988	9.31434	5.197	5.07806	3.99833	5.96877	5.348	4.11038	3.73855	6.4061	4.76421	4.5344	4.33072	3.1191	4.95603	5.44102	9.52965	5.03531	7.54557	7.05201	10.4903	2.85852	9.77111	12.4068	7.47035	9.99897	5.16466	3.60988	5.52449	8.26494	8.50569	1.767	2.66026	1.47437	1.98173	1.28673	0.955431	2.2411	1.86364
ENSG00000120280	Leukemia cancer specific m6A-reg-exp gene	1.14073	0.203278	0.097463	0	1.04542	0.474583	0.657581	0.721523	0	0.513317	1.07997	2.77782	6.40796	2.89035	1.87213	1.54034	2.24301	5.891	4.29102	1.41321	1.08154	2.42028	2.14392	2.41539	2.62972	7.10126	2.26558	2.3555	2.8515	4.01467	2.11735	1.37054	1.34325	1.89064	2.3403	5.09331	62.7626	44.4688	11.2821	13.6612	0.633457	6.90629	0	0.212414	2.80344	0	1.68562	0.225827
ENSG00000147124	Leukemia cancer specific m6A-reg-exp gene	5.36142	1.52289	1.7875	0	1.02497	5.11526	2.9947	8.43586	4.30979	1.97278	14.8502	5.18055	2.99155	7.55435	11.9792	3.30846	10.8257	10.2377	18.122	3.86169	5.75114	12.0456	8.2603	9.39921	2.309	16.6155	8.10398	14.7703	10.386	4.74238	8.09963	2.43617	10.9018	8.50928	5.705	11.1006	8.26459	4.71296	8.99498	16.6475	2.40116	4.40042	1.97842	0.96891	1.74544	1.70864	3.23821	1.11445
ENSG00000126012	Leukemia cancer specific m6A-reg-exp gene	92.7973	34.6664	47.3747	24.9561	14.3049	54.1124	45.1559	68.1844	56.8453	50.4041	71.1278	46.2127	31.7054	40.581	75.3704	62.3786	70.5465	58.1847	83.3978	43.4697	49.7645	43.369	27.6323	47.7491	60.4349	81.815	52.0225	39.4576	37.5592	49.7249	35.0971	54.7911	47.8553	44.1296	45.6879	36.2032	36.7004	34.3335	70.5169	76.4696	9.73276	39.4598	9.71818	11.5144	1.08795	1.79114	11.775	10.4335
ENSG00000072501	Leukemia cancer specific m6A-reg-exp gene	38.466	17.4609	16.0324	15.4196	9.37811	28.3342	42.8986	32.1791	6.37652	23.182	48.4798	29.3161	12.567	21.7089	35.0788	66.1689	29.8239	42.2874	48.2719	23.0781	16.25	24.576	16.195	24.0789	17.4809	44.7159	23.2109	18.7922	18.4141	25.2495	14.3686	26.8302	19.9719	20.8392	24.8922	18.8254	52.0561	48.3777	45.3782	43.6572	9.95608	16.5818	9.10674	12.1707	2.8529	3.45298	8.38588	4.31214
ENSG00000181191	Leukemia cancer specific m6A-reg-exp gene	9.49891	7.04817	5.6453	4.90057	2.55734	11.7041	11.9802	17.8036	9.46028	21.583	7.31074	3.1356	6.82779	4.55162	7.37286	4.70544	5.22741	4.66192	9.5343	1.77249	1.99604	2.87785	3.12108	3.9269	4.66798	5.71743	4.14294	7.26919	2.52182	5.91029	10.5568	23.5326	22.846	9.03383	11.6625	9.2615	3.10724	2.87884	9.22493	8.79604	4.2055	5.14967	4.59453	1.40834	0.822384	0.895099	2.54546	1.26572
ENSG00000165288	Leukemia cancer specific m6A-reg-exp gene	7.59328	4.39082	4.25659	1.46909	1.08575	10.3516	6.74244	12.9826	7.4784	3.38257	40.9365	22.7283	13.7442	9.53378	21.3776	22.2631	37.8167	18.0171	27.1215	26.4218	30.7275	21.521	12.9607	14.8325	13.8943	29.006	25.1281	20.1755	12.9031	27.4457	13.8322	25.5253	25.9623	7.04661	21.8057	12.7164	12.733	18.2201	18.8806	22.7998	1.03838	4.88325	3.70938	1.8355	0.461295	0.564508	1.75493	0.814899
ENSG00000166432	Leukemia cancer specific m6A-reg-exp gene	9.45048	1.24403	5.21526	1.29491	4.123	11.0831	2.44121	8.82604	0.030315	3.51812	1.4381	5.56744	3.01379	6.92682	2.0174	3.07357	5.4071	4.07052	21.0776	6.30575	5.84028	8.56965	6.04119	8.118	8.89275	18.2568	12.9266	21.2908	11.1003	14.0391	3.82694	27.4112	17.3915	4.5123	20.1699	9.62812	29.0896	30.4377	11.7297	13.4912	6.5659	18.4689	18.8947	4.43431	10.8667	7.92426	14.225	6.4043
ENSG00000123562	Leukemia cancer specific m6A-reg-exp gene	89.0433	98.5861	73.407	134.748	31.2599	119.718	94.0272	139.855	96.9506	271.258	294.433	133.259	156.572	71.0549	156.271	178.963	168.2	172.084	163.555	145.871	95.6388	92.2877	67.2737	68.6757	65.0592	87.9658	72.2328	114.625	141.494	158.078	56.0514	133.533	102.542	78.2552	126.876	110.22	155.639	170.993	31.482	34.9696	128.763	97.9123	108.823	107.534	55.943	29.0299	74.1982	39.9401
ENSG00000186416	Leukemia cancer specific m6A-reg-exp gene	4.21324	4.14277	2.72622	3.8576	1.22523	6.06494	5.86178	5.88868	0	5.21018	26.9193	12.9524	5.43755	4.05912	14.9194	16.1962	16.8843	14.2895	13.8093	7.50917	5.03128	6.80855	4.50643	4.64293	4.45162	7.94395	6.40923	6.4153	5.81518	6.21775	5.24449	10.524	10.1423	6.53625	9.57897	3.13137	11.1079	9.72369	5.5188	8.43308	3.50739	6.26082	2.57651	1.69265	1.67308	1.48456	2.25487	1.97507
ENSG00000125354	Leukemia cancer specific m6A-reg-exp gene	27.282	6.59907	10.242	3.73721	37.3298	13.8628	15.1952	20.1669	0	30.3175	12.615	22.6245	20.3656	22.1921	22.4363	17.4092	12.1986	23.7722	32.1958	10.9397	13.7878	20.7873	15.7067	26.8247	35.4721	75.7604	40.3793	40.365	62.9572	43.8423	6.33477	8.98428	13.8287	8.54654	8.57846	16.9812	37.3345	41.5698	183.115	121.682	20.9033	70.3787	11.0036	15.6054	9.97045	3.24167	20.7753	11.9349
ENSG00000125351	Leukemia cancer specific m6A-reg-exp gene	17.0567	9.01442	8.96399	0	13.1761	11.4318	5.97688	11.1528	0	11.1525	17.3522	12.8226	4.87818	3.43533	7.17891	16.7125	10.1423	14.3564	20.0475	11.3373	10.5136	9.92314	5.14216	6.154	2.53553	17.4903	9.02121	12.4615	5.78315	6.94056	7.25231	6.73348	9.38898	3.74734	9.47439	5.13174	16.2746	14.6535	19.3063	28.6255	8.57942	16.7831	5.11547	6.5253	8.67139	6.76908	12.0727	2.53848
ENSG00000125352	Leukemia cancer specific m6A-reg-exp gene	9.08806	5.44634	6.08227	16.2044	5.32643	7.52572	7.99174	10.4448	0.069274	16.2882	21.8384	15.1672	9.91131	7.47165	15.3935	9.26138	12.3037	12.6232	15.7989	9.91446	12.2297	7.8805	7.2891	6.9631	7.04584	10.1987	7.38856	5.91981	7.89747	9.13233	3.23409	8.14848	5.5078	2.43036	6.71343	4.75089	18.6317	13.0468	37.1505	43.8011	15.3648	19.0103	8.79249	5.22848	7.64645	4.08333	8.27974	2.88664
ENSG00000171155	Leukemia cancer specific m6A-reg-exp gene	8.94864	15.1052	5.05664	26.3459	3.02271	12.7911	14.4111	15.95	0	17.752	41.9675	28.7595	21.4277	15.1482	4.61072	2.17465	6.11955	4.0217	36.4118	25.1491	19.833	22.3926	3.96804	1.81083	13.4766	3.49293	14.7415	23.05	20.136	17.6	8.04373	11.0476	1.87199	5.91159	10.8504	10.6824	13.3259	8.62172	4.65819	6.77531	16.3751	18.8712	20.7307	11.2338	5.38892	3.4701	14.1029	4.22106
ENSG00000125676	Leukemia cancer specific m6A-reg-exp gene	86.3369	36.3394	28.8045	8.99834	16.8459	88.1626	32.1732	58.0419	2.02466	35.7713	118.868	77.0841	52.5347	21.943	61.8341	102.425	92.8823	80.7657	95.5218	105.431	58.2779	50.9314	24.6184	32.9262	21.9269	64.6507	46.4651	75.6948	32.3762	64.3218	53.4516	78.5723	99.474	34.9669	64.4923	65.98	83.0837	82.633	62.0001	75.1229	35.1443	58.228	38.6102	52.4734	52.6143	33.6267	48.4015	26.4001
ENSG00000179542	Leukemia cancer specific m6A-reg-exp gene	0.365849	0.024528	0.048708	0	0.930302	0.239387	0	1.5164	0	0.17626	0.264992	0	0.128053	0.129094	0.160454	0.130544	0.044575	1.92958	1.25797	0.511003	0.019773	0.091783	0.013578	0.113679	0.185235	0.863742	0.221778	0.675215	0.975297	2.46366	0.243086	0.018838	0.673558	1.84363	0.203326	3.87231	3.55535	3.59366	1.05611	0.871929	0.018431	0.219172	0.073272	0	0	0.14441	0.165307	0.163584
ENSG00000102181	Leukemia cancer specific m6A-reg-exp gene	14.4908	2.94633	9.71307	2.33661	5.25535	14.9944	5.71863	21.3906	0.053019	66.9669	15.6826	20.5989	22.617	12.3032	14.6251	19.1229	21.3668	15.0684	26.1152	15.4531	13.1646	19.3205	13.7145	20.8585	20.6411	24.2599	21.642	20.8733	43.5306	39.5848	6.9577	16.7657	11.0608	30.1906	12.2208	31.9662	28.4012	20.4138	8.85169	12.8608	7.53696	49.3434	27.0078	14.4121	3.44321	2.97477	8.13169	5.71197
ENSG00000126895	Leukemia cancer specific m6A-reg-exp gene	0.416761	0	0.190815	0	0.420246	0.272125	0	0.411402	0	1.68604	0.951562	1.91362	0.166209	0.94246	0.166742	0.211258	0.424652	1.07617	0.822795	0.478578	0.773158	0.615181	0.23431	0.79506	0.608035	1.679	1.87538	0.60929	0.602963	1.24274	1.51342	0.205577	0	1.32365	0.40835	1.22894	3.63485	3.50413	4.48595	12.9572	0	0	0	0	0	0	0	0.181132
ENSG00000089820	Leukemia cancer specific m6A-reg-exp gene	31.2769	0.468086	4.02735	6.8802	34.2561	5.39558	3.51498	7.5249	0	18.8338	56.2852	27.3477	13.9069	18.83	37.0289	5.99519	14.3366	74.2847	40.7017	12.537	13.3755	29.9018	13.3786	19.9765	11.2376	52.3765	17.3674	20.13	14.1632	22.0047	21.8208	6.69352	10.301	21.7451	6.81851	15.8538	78.1837	83.3193	203.432	204.95	18.7683	40.9567	7.46391	11.1003	1.71711	0.660911	5.97236	16.2205
ENSG00000160211	Leukemia cancer specific m6A-reg-exp gene	29.7681	26.9588	44.1554	5.10742	14.9739	16.2725	32.2643	18.8209	31.8743	41.5073	34.9173	21.5386	20.5926	19.0685	43.2885	33.8343	21.3313	29.7366	29.3185	18.1585	14.8852	15.2474	15.725	18.4221	16.9271	18.926	15.1227	12.9174	16.1684	16.6843	16.4613	24.3989	18.9148	23.1507	20.4	27.8739	43.0908	35.4016	70.7555	73.7086	7.29454	52.678	4.21819	9.30207	3.44005	0.331047	6.84879	2.14582
ENSG00000275342	Leukemia cancer specific m6A-reg-exp gene	5.90824	4.95046	2.7658	3.69819	1.36442	2.27747	2.49016	5.20184	0.108008	2.1373	13.979	9.91151	3.96147	9.9896	9.12529	18.5205	9.48941	16.6891	13.5469	6.53667	19.1731	9.37462	8.54447	12.8758	8.96589	17.7078	16.6651	7.63627	8.65716	5.74782	5.90597	9.40236	16.5746	6.41104	7.25072	8.43992	5.27961	6.6436	10.5182	8.14991	13.3452	4.84311	0.867257	4.27184	0.878725	0.367767	1.47386	1.68307
ENSG00000147324	Leukemia cancer specific m6A-reg-exp gene	26.095	5.92129	8.85646	14.7556	19.5382	14.8999	19.1406	21.2309	3.74215	9.43873	23.274	17.3059	19.4364	17.2129	20.9744	28.8771	15.6188	15.876	14.4952	14.51	7.99146	19.5356	12.1376	18.626	20.6196	29.0747	23.9011	19.3425	27.8144	22.0951	22.0691	13.607	9.47557	18.6451	9.93911	5.51249	6.18313	6.37313	12.9053	12.6719	11.0238	6.40385	5.6904	6.76288	2.08221	2.14008	3.1693	2.80507
ENSG00000173281	Leukemia cancer specific m6A-reg-exp gene	14.8959	2.49621	5.18224	4.34653	5.34293	15.2651	10.6162	29.9915	0.031658	17.9148	25.3546	6.83796	20.0353	11.3537	12.9767	40.8513	9.26933	19.3982	15.4165	11.5381	17.2681	12.4314	6.13261	13.1774	17.3966	27.008	12.7849	26.8116	40.0777	25.017	5.06398	27.3589	23.1054	24.8771	20.7684	50.8958	5.1269	10.6298	3.3178	3.94232	29.9277	12.4956	23.4541	22.9123	6.60264	42.6183	34.4332	28.7513
ENSG00000129422	Leukemia cancer specific m6A-reg-exp gene	87.2967	38.2919	40.6133	12.2089	13.3519	70.8542	50.4084	133.799	8.36471	65.1794	88.3542	88.3231	65.719	106.25	97.2046	213.994	66.299	45.2797	46.7004	55.0641	156.683	95.4848	101.309	112.581	84.7396	95.0378	87.7449	105.401	87.0037	93.7842	107.84	59.2067	31.0281	90.3665	67.067	104.231	10.4756	4.52071	1.49315	2.2879	122.773	88.35	29.6158	61.1119	26.5711	34.8404	55.9487	44.0592
ENSG00000147439	Leukemia cancer specific m6A-reg-exp gene	35.4273	12.5607	20.3354	5.73384	8.59954	26.8685	21.3568	31.3828	32.4174	28.3933	26.7793	24.1304	31.6311	32.8893	28.8981	30.08	25.6409	22.9476	27.8874	25.2654	31.414	31.8941	18.6596	40.0689	19.3494	43.3478	26.1562	28.7853	26.1511	42.0446	20.9284	36.0657	22.586	21.3895	30.5091	14.8856	29.8864	30.7568	36.8425	45.6721	27.9848	11.2855	7.91831	8.72127	4.64585	0.322218	4.4166	2.67114
ENSG00000120889	Leukemia cancer specific m6A-reg-exp gene	55.1486	24.5249	23.587	9.6447	11.861	49.2087	57.198	38.4093	17.6038	42.5763	112.907	43.1364	60.855	33.8063	57.2219	120.082	44.8875	60.6761	56.3004	29.1677	74.0144	37.4839	27.1654	34.1943	37.6665	52.824	37.82	33.4706	28.2816	56.024	49.6035	52.7084	34.6755	45.4622	62.1721	30.0852	36.4063	39.8861	35.0224	31.682	27.0527	47.3289	17.4882	22.0571	4.01201	12.3198	26.3648	25.1263
ENSG00000104689	Leukemia cancer specific m6A-reg-exp gene	10.7346	8.89159	6.1077	12.2006	4.6353	9.07625	22.53	8.72881	0	4.48356	27.8009	14.8693	22.7494	14.1134	14.335	22.1852	10.6447	15.3992	14.1281	7.86794	12.0175	13.0539	9.8483	10.9644	6.45119	10.9611	9.47302	11.9171	6.05601	14.3923	8.26495	8.05944	7.53174	8.93076	11.6826	8.65402	10.7367	8.53186	18.1715	19.1863	4.23306	6.36805	2.04501	7.82758	1.74095	1.86735	2.22346	2.53337
ENSG00000104228	Leukemia cancer specific m6A-reg-exp gene	6.44658	2.85159	4.59136	5.47095	2.10812	8.76046	4.30208	5.94764	0	7.42319	20.3017	21.677	13.614	11.86	11.0952	15.4265	7.37853	13.9394	11.4524	4.9995	17.0667	13.4211	10.6571	12.4673	12.9669	16.0575	10.7308	12.0149	15.0988	11.1446	11.9477	11.9446	9.40671	9.02625	14.9128	8.01357	11.2426	8.1583	16.7626	17.871	15.7099	13.7416	44.7217	11.4384	5.76413	8.17029	12.5851	6.43299
ENSG00000186918	Leukemia cancer specific m6A-reg-exp gene	39.6889	19.5309	30.8421	13.0547	17.4973	22.0576	15.319	29.6649	16.1087	49.8712	65.6024	55.5385	39.9125	43.3633	36.0637	35.5341	26.5773	34.82	38.1976	25.8716	65.3049	44.5088	37.4899	45.0918	36.6558	59.7072	58.6847	43.3021	38.3945	32.8165	43.537	40.0981	56.2419	41.845	52.245	41.986	51.0762	98.9823	33.9638	34.3895	18.2592	12.4614	9.07111	10.1726	10.6642	8.50911	14.9015	26.2457
ENSG00000156675	Leukemia cancer specific m6A-reg-exp gene	20.7857	7.99151	29.5249	7.21425	14.6071	15.3306	32.7015	30.8461	13.2212	8.88955	116.821	129.917	70.9256	87.6405	71.8785	101.261	58.675	95.9218	44.6462	46.4581	305.578	105.276	86.5758	134.325	67.0992	94.5326	103.164	73.5614	78.8573	70.5103	14.5965	13.0117	14.2684	29.1871	9.70841	20.6907	14.578	24.7225	123.396	133.521	5.18598	6.90223	4.38738	1.28499	0.880512	0.320339	1.36856	2.55695
ENSG00000169490	Leukemia cancer specific m6A-reg-exp gene	16.4452	5.20571	7.48027	8.18369	4.86613	9.75089	10.573	15.8662	0	20.3479	21.2773	14.1714	13.2667	10.6383	10.7364	23.251	7.94806	19.5295	8.30408	9.36739	14.4094	12.5905	6.64694	8.94032	8.64694	14.6331	11.3456	14.4465	11.1978	17.7453	15.9044	15.7137	13.6066	6.99954	18.0142	7.79286	13.1768	10.4709	6.9351	6.61449	11.9946	8.65341	12.0852	6.31748	6.67586	7.26715	13.6489	4.64299
ENSG00000083168	Leukemia cancer specific m6A-reg-exp gene	26.3715	11.2416	9.14796	12.4778	2.90213	42.1126	23.0597	53.6006	4.34471	7.49118	63.3554	65.6851	68.3305	49.3527	88.3838	69.2839	90.129	57.9138	59.6855	70.9818	88.3367	55.5386	44.8045	64.3317	59.4356	96.1834	64.7956	79.5499	64.5668	77.8608	42.1854	80.7221	68.6333	38.3522	67.4963	49.6027	23.263	27.4491	110.863	134.546	8.38043	8.36048	7.39777	6.38089	6.24132	5.17448	8.22567	6.48453
ENSG00000168575	Leukemia cancer specific m6A-reg-exp gene	40.8177	28.9824	20.6581	10.3548	16.9245	48.953	39.0963	61.568	0	59.0166	80.9583	110.109	49.015	68.2201	150.027	106.708	102.896	92.2426	70.7177	66.8849	123.142	93.5799	58.5075	78.8146	86.8506	103.613	100.766	93.6779	128.88	120.521	34.8491	113.028	84.8898	65.6349	103.74	79.7407	57.9835	49.0448	29.6775	31.7995	35.0543	28.217	22.8464	17.7063	6.24294	15.6658	25.0495	18.7068
ENSG00000221869	Leukemia cancer specific m6A-reg-exp gene	10.9538	6.74443	5.70843	39.7881	53.2757	34.6595	33.3366	44.3769	0.348308	149.079	13.121	20.2991	32.9125	32.2099	25.3167	13.5738	13.5473	20.9639	21.091	13.7007	43.8417	41.224	19.9934	28.3084	31.3639	36.4347	12.0125	27.6915	29.1815	47.163	27.4565	65.7762	71.57	123.421	71.9538	63.6502	21.8193	14.3929	115.592	77.0558	110.735	189.228	22.3333	24.2901	74.2802	46.5717	99.2104	56.1973
ENSG00000023287	Leukemia cancer specific m6A-reg-exp gene	13.4971	17.6624	12.5828	3.44861	7.20747	20.2935	28.6992	36.1898	0	11.6083	20.9546	26.1351	17.5736	11.3275	24.715	21.9548	24.6072	22.6117	29.8218	30.1579	28.1512	23.5643	10.82	16.824	17.5444	35.7227	21.7913	29.0008	23.7292	32.146	32.9017	58.4781	56.9365	24.3041	51.4379	44.9768	21.0688	27.9134	45.0537	41.1963	57.9967	21.2935	15.4677	38.8589	9.87647	4.56487	18.1153	15.3636
ENSG00000104331	Leukemia cancer specific m6A-reg-exp gene	8.54185	8.59201	7.85013	19.9642	3.76695	18.4133	20.0806	22.6161	6.47069	15.591	37.9565	37.3032	33.9156	19.55	40.6142	33.1757	30.8959	30.6548	33.389	35.967	19.8652	34.2053	19.4513	17.5726	27.8538	33.4075	27.1324	45.8576	59.3461	44.3708	15.8183	51.2859	42.7788	23.0148	47.2976	28.8449	27.1998	26.474	7.73327	8.91588	24.9021	17.3587	4.0742	13.4456	4.76449	2.99094	9.84841	5.35371
ENSG00000104442	Leukemia cancer specific m6A-reg-exp gene	5.31146	4.06226	4.47882	4.95191	7.26319	9.61011	10.2697	14.6308	0	16.7019	24.0769	9.39846	11.8513	10.1648	19.0776	16.3766	6.27853	11.3244	14.9874	19.1764	17.3038	14.4818	4.69708	11.6343	11.6221	21.2074	14.5821	11.3771	19.2909	12.7422	7.40112	33.7023	34.1252	14.4093	31.805	21.5214	24.3013	27.8149	10.1163	9.27193	20.364	8.359	16.9762	12.8419	6.4832	3.63824	8.39193	7.13302
ENSG00000205268	Leukemia cancer specific m6A-reg-exp gene	14.3481	6.40286	2.48795	6.16098	6.60347	12.5134	9.24332	13.9798	0.012278	4.68809	28.1591	33.5714	31.1243	21.412	47.3174	31.8151	30.711	34.921	41.2885	28.5991	23.3838	29.9278	20.2558	29.2444	26.1456	61.4683	37.1881	38.8541	19.7902	38.2085	12.0837	60.0253	40.1164	32.7383	54.3454	72.4902	127.268	153.612	89.9585	87.0447	2.25879	6.99564	2.70275	1.94962	3.20506	1.32953	6.66146	1.92809
ENSG00000175073	Leukemia cancer specific m6A-reg-exp gene	3.33851	2.79435	2.28604	10.1388	1.55645	4.22248	5.40318	7.18898	1.2965	1.87882	15.527	16.2062	14.1157	8.82931	17.6527	16.0148	17.4856	15.5292	16.8945	16.9747	17.1867	15.3403	10.811	12.6466	12.0291	18.0597	16.102	19.3324	15.6606	19.6913	9.9444	25.4856	22.6544	11.6565	23.4882	16.9951	9.31005	11.474	16.7603	21.0705	10.1965	4.19863	8.34285	4.48677	2.19628	1.37809	3.52861	2.55638
ENSG00000076554	Leukemia cancer specific m6A-reg-exp gene	13.2491	23.188	17.3713	4.29214	10.1192	21.5462	20.498	14.3582	0	9.69562	93.8242	119.456	67.382	126.117	85.7392	49.3841	91.884	45.1554	41.5465	176.991	92.5123	80.252	129.69	99.8383	113.651	66.2801	72.3762	142.34	67.0314	44.7389	27.3126	25.6619	32.5658	13.5033	22.3474	22.9093	26.9546	35.7766	28.1292	31.1917	35.2328	22.8006	17.9454	43.9229	26.8126	7.48645	14.8206	10.1748
ENSG00000104320	Leukemia cancer specific m6A-reg-exp gene	15.4533	18.8023	6.33573	0	7.38109	32.2077	17.6824	38.8507	0	15.9483	33.3395	32.2689	36.883	14.4181	27.3414	28.7452	20.6309	38.0463	21.4972	21.0074	22.6226	31.82	12.5479	15.4471	16.1579	33.3523	18.4133	32.6769	25.513	36.6024	18.4334	46.6303	39.8313	24.4304	36.2326	31.267	38.6931	45.6561	20.0208	27.6537	44.1227	40.5612	9.87523	11.3605	15.4074	3.44938	18.7245	6.5034
ENSG00000183808	Leukemia cancer specific m6A-reg-exp gene	15.6537	6.95232	10.844	0.878595	2.23821	13.5956	6.3689	19.4053	2.50766	3.24765	34.109	21.868	18.6541	13.4705	27.5767	40.5181	26.6489	21.5424	21.8233	37.569	21.2352	19.4771	15.644	15.3397	14.7819	30.005	22.124	20.2737	14.4198	21.4702	26.1535	38.9872	54.3354	12.4366	35.3982	21.8092	34.3019	28.4916	15.822	14.3832	12.9445	10.6672	3.66064	5.38146	2.50268	1.66169	3.81371	2.16618
ENSG00000164944	Leukemia cancer specific m6A-reg-exp gene	19.0409	11.4086	14.4269	3.1032	5.74661	19.5033	21.0069	31.8558	128.543	19.864	35.8417	28.1635	22.6361	17.3518	38.3288	38.1034	31.5739	49.1585	30.1814	30.732	30.202	21.7111	15.1954	21.741	29.9398	38.987	30.0427	36.1389	31.4449	37.0664	20.8443	41.0346	38.4567	18.3776	38.7126	26.8211	43.9068	32.825	18.0942	19.0662	71.2988	41.9847	14.2799	20.9187	22.0267	1.9611	5.93538	15.0545
ENSG00000034677	Leukemia cancer specific m6A-reg-exp gene	25.4416	21.4869	17.5844	29.3169	22.5663	66.2913	37.5869	68.6562	0	47.3507	38.9947	74.7282	35.9159	37.7309	45.8288	60.6424	62.6433	45.2271	50.6823	53.375	90.6672	75.7983	42.7296	54.3416	41.3973	86.1198	60.5415	75.9676	56.4322	112.271	27.4587	66.4188	45.6961	55.4246	51.6248	66.7996	32.3897	23.5149	85.4363	91.4864	61.1818	148.021	27.5635	44.1841	33.6084	16.5622	45.5739	19.6052
ENSG00000120963	Leukemia cancer specific m6A-reg-exp gene	12.6219	7.34146	5.79119	50.9848	12.3593	23.8607	12.1439	27.2066	0	27.741	36.591	39.1773	40.5759	24.654	32.4809	44.9178	54.5093	55.5232	49.19	61.3524	52.0315	31.8205	19.6987	28.9044	20.8157	43.9225	30.4822	50.7132	25.849	32.7965	42.2876	50.1628	37.8315	28.7498	36.7959	62.8219	41.0883	44.2071	30.1517	20.6474	51.5569	32.5477	12.032	19.3359	13.9959	6.29912	29.4745	11.8403
ENSG00000104490	Leukemia cancer specific m6A-reg-exp gene	35.4111	16.9567	24.3805	33.2528	11.8047	18.2351	22.7346	20.3786	8.31346	11.4148	15.4613	10.0796	12.8018	16.7683	18.6551	16.1805	17.8188	27.3662	19.469	39.5824	11.3193	13.4051	12.433	15.9148	19.4785	24.2196	19.1681	31.19	43.9503	36.2218	6.00195	4.89324	5.54832	15.7235	6.17631	11.8186	8.75362	7.41539	25.1003	23.1238	8.11767	13.8111	0.597877	6.06163	2.72441	2.98236	5.37562	3.6409
ENSG00000147650	Leukemia cancer specific m6A-reg-exp gene	7.34843	2.59784	5.08408	2.76113	0.794567	15.9185	5.22563	15.2221	0	6.30213	6.65299	6.43191	14.0379	7.20718	3.83568	14.1489	8.49219	16.494	19.5444	7.67983	4.23465	7.34883	5.23968	4.51249	8.87684	9.8256	3.88565	11.1817	12.4054	19.16	19.0419	33.0968	22.0436	14.9758	21.2143	18.5065	8.57151	11.6402	2.97379	2.83074	0.824714	8.11421	0.490325	0.73382	0.892598	0.922035	0.462282	0.506823
ENSG00000172164	Leukemia cancer specific m6A-reg-exp gene	18.2473	4.97984	7.57093	0.10306	6.3962	4.21222	7.07119	6.66869	0	3.37432	25.8135	17.0355	10.8858	4.52582	36.7382	11.7355	29.5062	34.6652	50.9029	23.527	5.83	4.43522	6.82149	5.75778	6.78236	9.4475	13.8725	10.7183	9.91814	9.36183	6.38113	3.12713	3.0568	12.3714	3.56109	24.3863	44.8796	62.2208	21.5568	16.7286	56.981	41.8727	10.1835	39.1889	11.5368	17.8207	4.60077	19.6027
ENSG00000136986	Leukemia cancer specific m6A-reg-exp gene	11.1287	10.3279	6.41466	10.4355	11.1487	18.7253	19.2062	21.6968	0	30.7877	34.7951	32.9134	37.3898	31.8099	41.1675	100.318	59.924	43.7627	41.2926	38.3976	41.7737	34.695	32.9256	35.3606	42.3	34.2287	28.3131	61.1062	36.7285	38.2834	26.417	35.8533	25.1561	25.405	44.5668	30.7977	39.0555	34.4407	24.3556	33.8673	71.8907	41.2583	22.3236	32.5118	14.1902	8.93715	15.6735	10.5921
ENSG00000165156	Leukemia cancer specific m6A-reg-exp gene	3.87874	3.32077	3.41983	3.92928	4.3032	9.16602	4.84869	16.7819	0	11.6775	6.67297	16.0744	9.09464	5.80012	11.2876	20.1824	7.17465	12.9354	10.9873	8.80868	18.0347	16.5076	7.10942	9.9459	10.376	25.1963	17.0795	15.456	8.13925	21.2499	12.7078	31.3751	27.1561	6.7238	25.7023	27.9097	16.0045	25.5539	19.1599	11.2643	41.1756	64.9291	15.5726	42.9585	9.4297	11.3626	16.6873	12.1954
ENSG00000155926	Leukemia cancer specific m6A-reg-exp gene	15.3091	1.04044	1.63416	31.5356	20.8873	11.5818	22.5177	17.0996	53.4014	11.7388	45.9552	38.6952	121.548	43.9415	37.151	23.4254	12.7773	57.3935	79.0832	81.2441	38.447	45.757	30.8722	40.1236	48.2091	28.6974	18.758	39.993	41.9587	52.1919	17.0331	6.65523	8.50697	14.3159	5.83071	17.7569	34.917	25.265	75.9171	94.071	3.94063	33.8347	0.824702	14.5063	14.4883	5.28967	25.7596	11.7748
ENSG00000104419	Leukemia cancer specific m6A-reg-exp gene	62.2073	111.653	47.7044	81.3486	136.48	124.422	119.408	207.665	190.224	217.968	404.556	212.511	546.299	200.78	218.06	1964.86	409.832	442.491	332.538	278.762	628.787	221.681	253.538	259.24	215.224	392.326	280.06	301.386	233.459	253.18	333.43	197.907	203.939	566.925	175.17	511.367	376.301	799.309	97.6369	101.751	188.465	52.2072	8.1402	42.981	11.6593	16.6857	29.3455	41.7097
ENSG00000234616	Leukemia cancer specific m6A-reg-exp gene	6.17944	2.13238	2.01678	0.60454	2.4099	5.05809	1.45558	6.72612	0	6.82956	5.26486	2.66181	3.1089	1.70062	1.89479	2.93326	5.18476	12.9459	8.0598	3.20182	6.21036	6.40762	3.26545	3.25919	5.27308	9.74179	2.05444	3.42842	3.64944	5.10035	3.99485	7.60148	2.70254	2.59199	5.51366	6.99522	10.9379	14.1856	2.30482	5.95395	1.72932	4.66132	0.624566	1.55082	0.327602	0.634693	1.2709	1.21808
ENSG00000180900	Leukemia cancer specific m6A-reg-exp gene	29.9933	15.761	13.5743	8.68156	21.4587	11.6833	14.9519	13.9281	46.7713	26.0408	36.4189	30.3007	16.6488	27.3978	40.45	10.5431	34.6162	60.5719	30.0126	24.4972	24.7195	26.5615	20.7652	26.7246	16.9917	25.3546	23.211	21.4193	22.4166	20.7903	44.023	35.8723	20.0734	35.1006	25.1255	24.2121	33.4772	26.6864	33.2785	29.6292	38.5732	115.338	6.11784	19.1973	3.72798	6.38769	16.5461	14.9916
ENSG00000178209	Leukemia cancer specific m6A-reg-exp gene	23.9891	6.66593	5.05191	11.4944	18.2213	28.6025	22.1548	25.715	0.606455	33.125	39.8574	60.6748	55.8422	62.0641	86.4242	26.6054	135.699	92.2275	77.2762	48.7236	91.3875	47.4475	44.7273	65.5875	67.6087	77.2736	65.6454	55.4758	89.4141	85.6528	92.9454	138.941	75.8893	138.072	113.331	93.9944	20.8429	24.1286	269.397	204.953	38.5149	108.544	4.04812	11.7311	1.41561	1.82869	9.9821	7.92182
ENSG00000178685	Leukemia cancer specific m6A-reg-exp gene	23.1785	3.83497	14.1192	11.0253	14.9882	11.9555	7.26155	8.70399	0	28.2045	13.9801	15.1174	19.6804	15.0571	16.5167	27.3562	12.9657	28.566	27.7765	13.6982	19.9803	15.2441	15.4104	19.8734	10.6208	19.9008	19.8532	24.625	13.8458	13.2774	80.4134	29.007	20.5732	61.6094	19.7277	15.8851	23.8309	22.2949	62.5819	37.378	54.4263	107.852	9.46584	21.6386	6.59413	10.1074	20.4824	23.8005
ENSG00000198169	Leukemia cancer specific m6A-reg-exp gene	19.1582	1.36951	9.08442	0.856264	3.07546	7.63878	6.59042	23.6385	32.3399	12.053	9.48639	7.81373	5.97168	7.46326	9.88532	7.57823	15.4698	19.9081	14.3858	9.2834	9.70393	13.9863	4.44867	7.60126	6.82205	20.0894	12.2662	11.9344	9.91657	10.1519	17.0996	16.9762	7.91614	7.71697	14.9641	17.3758	9.04062	8.29565	10.2482	10.0776	7.39204	7.71711	2.30122	2.90432	2.62259	2.15941	7.44118	3.18081
ENSG00000196378	Leukemia cancer specific m6A-reg-exp gene	4.1982	0.702733	1.42108	0	0.791234	4.65886	1.94009	4.80952	0	8.83871	1.2619	0.807367	1.21869	2.1586	1.87385	0.958152	3.35432	2.86676	2.59554	2.20867	3.79999	1.91802	1.37625	2.70756	3.03915	4.19974	1.80858	4.12726	4.03145	3.25085	2.81736	6.15559	2.62229	2.8508	2.97899	4.12193	5.37618	4.04015	3.26346	10.9405	10.3342	5.43014	0.893946	2.02561	0.943062	0.916152	3.42346	1.26597
ENSG00000170619	Leukemia cancer specific m6A-reg-exp gene	12.3623	7.64221	5.17377	5.0751	6.94095	9.97983	6.53712	10.4337	0.110892	16.3082	8.47825	8.9996	6.58311	8.48753	14.0673	4.36509	14.9663	16.2331	11.8154	7.15349	9.54961	5.62555	3.73145	10.9619	9.18072	9.9243	13.8174	6.64573	7.59973	8.05007	13.5495	16.5752	9.41057	5.43918	15.4014	5.58584	10.3547	10.9237	18.2208	25.8087	22.0383	23.8359	2.86061	8.79281	4.42577	2.8739	3.63404	2.40062
ENSG00000181404	Leukemia cancer specific m6A-reg-exp gene	10.3163	2.74089	5.69894	2.17294	9.70661	8.4105	3.41083	8.85454	0	34.71	14.2513	16.1061	4.51149	9.43078	7.73889	10.7337	11.1991	13.9832	15.0639	15.1203	12.4927	16.6867	6.26896	10.4373	8.24705	20.4142	14.156	13.0835	12.3712	8.87998	11.3421	13.3996	10.9051	7.15719	11.4383	10.1316	15.6348	12.3807	14.7217	21.9858	3.73725	22.0436	5.53621	7.92493	1.12967	0	6.60029	6.63347
ENSG00000137040	Leukemia cancer specific m6A-reg-exp gene	5.22126	3.34327	1.61461	3.08328	1.31192	6.11158	5.52817	7.53704	1.72536	4.63313	29.0934	8.62052	5.90755	6.0648	7.72877	17.2093	10.7268	14.1982	8.2174	8.82345	5.33816	7.46328	5.00432	6.99251	7.0108	11.0627	7.82665	10.5077	10.0486	15.3225	7.98736	24.0725	23.6693	10.4868	24.3214	18.0569	17.7456	20.6185	9.76422	13.6212	5.02798	4.11592	2.46531	2.76659	2.38638	2.9071	5.47644	1.93996
ENSG00000147874	Leukemia cancer specific m6A-reg-exp gene	4.73255	3.32244	1.72826	6.97631	1.46522	4.30613	4.61523	4.97665	0	2.54798	39.9004	8.60037	7.13062	3.45606	10.1496	26.9618	7.54778	16.7736	11.5543	8.5525	5.27878	7.0244	2.91279	3.85002	3.87947	9.24498	4.87717	9.30261	6.91008	7.32884	4.68795	12.4682	24.1637	5.17592	14.56	10.2467	22.0947	25.7984	6.03294	8.50322	7.7474	2.69129	1.33782	2.54208	1.07739	1.13062	2.97921	1.05375
ENSG00000198642	Leukemia cancer specific m6A-reg-exp gene	5.13936	4.27837	3.35668	6.7067	1.44726	11.1154	7.64735	14.3537	38.2274	8.69536	16.7174	19.3057	13.5728	13.4074	21.9123	25.2573	16.7264	20.6471	20.9016	22.4469	21.3826	17.9309	14.6372	16.4069	17.0732	20.9825	21.2465	22.6084	22.6652	23.9534	10.2487	30.0688	28.3022	9.61598	22.6999	14.358	9.13052	8.30505	5.63533	8.6093	7.51497	5.4284	1.79581	3.09646	3.42582	1.07854	4.1634	2.15508
ENSG00000107201	Leukemia cancer specific m6A-reg-exp gene	13.9178	4.13526	3.90504	5.86488	4.00906	8.62028	9.77701	14.0737	0	6.66384	9.03631	14.0948	12.8821	10.5686	14.5294	69.2582	14.6735	16.5583	20.1733	9.93853	43.2713	13.5779	12.2256	16.5934	14.8006	33.0033	24.6035	20.4155	16.5898	20.5815	15.5792	38.395	42.141	10.7772	25.5836	17.4399	9.93772	10.4594	13.2202	18.1911	10.9419	6.0995	3.09847	3.32779	6.83968	2.87696	5.44201	3.9951
ENSG00000197579	Leukemia cancer specific m6A-reg-exp gene	7.51064	8.60156	2.96573	9.95965	2.13636	10.9004	7.74909	13.8776	0	5.8363	18.6606	14.5486	7.8212	7.89171	9.40842	17.5395	11.8512	14.1004	15.5262	12.6727	16.9436	14.9756	8.15062	9.27281	6.3741	6.72667	12.8321	19.6483	10.6794	14.3785	6.05227	24.8873	21.1207	8.18195	24.4926	11.2386	10.0577	8.27605	15.9065	15.493	8.20419	8.51122	5.53351	4.41923	7.79136	3.75785	10.3054	4.3179
ENSG00000147955	Leukemia cancer specific m6A-reg-exp gene	36.3957	25.9155	14.6565	16.6953	18.7748	26.5061	21.9306	23.7183	0	49.1962	107.876	43.1843	33.4478	33.1114	66.3227	74.1965	31.4249	81.5104	45.2876	23.6444	43.3841	26.947	28.7791	22.3028	28.4485	31.4696	18.8393	28.7412	26.5753	23.7257	11.2179	12.7935	12.3291	16.4886	10.0589	12.1996	72.466	44.4884	12.89	25.6205	94.412	46.5263	127.63	48.231	37.7126	70.6484	63.1231	32.9131
ENSG00000198467	Leukemia cancer specific m6A-reg-exp gene	68.4873	48.7375	67.9247	132.981	154.07	421.81	98.6984	539.867	248.833	1596.81	36.8661	26.1064	91.1474	266.421	27.2731	163.439	69.9687	102.375	135.015	71.557	54.0481	180.653	20.2471	240.466	640.836	451.899	278.734	792.11	1237.93	1096.46	78.6074	122.234	173.188	775.659	116.139	1089.92	44.3418	56.9375	25.1006	31.8146	39.986	78.0831	8.71226	15.609	9.56823	9.74483	68.9282	12.2564
ENSG00000159921	Leukemia cancer specific m6A-reg-exp gene	5.8852	1.92649	2.38686	5.96031	0.94855	11.0142	7.5469	10.598	0.016463	10.2049	18.0563	50.5011	33.3638	67.7799	64.938	56.0435	26.8424	10.3159	16.2556	62.0592	13.6078	85.554	40.7929	68.9576	59.3398	53.7297	60.2466	68.5533	51.5383	41.7424	2.0054	6.37785	6.9621	5.73469	8.49839	9.69812	5.83931	4.56452	11.2987	11.5544	7.25572	23.7373	22.0997	11.888	17.163	5.97057	26.2453	19.4136
ENSG00000168795	Leukemia cancer specific m6A-reg-exp gene	8.97154	3.65326	4.04466	4.16084	1.21897	8.73847	6.62618	9.44734	0	8.34341	26.7213	11.8538	7.15559	11.1863	11.2357	22.8898	12.0669	14.8134	12.4467	11.2759	14.6153	12.1355	8.2852	11.812	12.0467	17.3183	12.705	14.3709	14.6066	14.1691	10.3455	21.0231	17.8165	8.05575	16.0831	14.0091	10.9137	13.6609	7.45338	7.38075	4.27222	10.7316	3.47212	2.78438	3.10347	4.33659	5.07583	3.61308
ENSG00000135045	Leukemia cancer specific m6A-reg-exp gene	0.920912	0.911438	0.217192	0	0.863154	1.5964	1.5407	2.0655	0	4.14401	2.50145	2.03977	1.60353	3.77729	4.18532	3.25319	1.73709	7.43435	1.86547	3.12578	9.34961	1.62049	3.22699	3.32936	1.79279	3.96232	4.15358	3.19981	3.58423	3.57682	3.11627	2.21962	1.86735	1.96607	2.79763	0.99424	10.3446	10.7323	2.26126	0.848979	1.83821	1.34128	3.18965	2.31529	0.289743	0.665398	1.13434	0
ENSG00000106733	Leukemia cancer specific m6A-reg-exp gene	20.2665	4.63119	8.54586	0	11.2562	11.402	10.1821	12.2826	0	14.1749	6.70822	18.2003	14.8379	18.5092	20.2401	12.5169	11.4099	19.7869	23.6643	17.4029	45.977	19.9874	20.5795	24.4976	11.7272	31.843	19.4511	24.4037	15.1517	22.5088	33.0183	23.8937	11.773	17.4136	25.3063	30.0856	8.65544	11.1861	19.2723	22.6285	12.7784	17.2336	23.1319	8.19019	25.4537	10.7398	22.723	17.1919
ENSG00000083223	Leukemia cancer specific m6A-reg-exp gene	21.6096	11.5138	9.83494	3.75013	7.7095	17.487	18.9589	21.6462	0	4.19846	31.3104	42.0848	43.8155	26.8199	35.7434	47.0991	36.8956	45.1223	46.5646	42.6677	56.8428	45.9096	29.4674	29.3671	19.7196	54.0453	35.6149	45.0703	31.7234	40.7276	47.3666	46.0194	40.2898	27.0666	37.7378	27.7058	18.9094	32.9363	49.6027	54.0683	43.9556	46.2232	18.3986	24.198	41.2978	25.3889	34.5751	20.3067
ENSG00000187764	Leukemia cancer specific m6A-reg-exp gene	30.5597	10.6287	17.5142	8.60111	8.4643	26.4427	21.964	24.2672	14.6843	15.165	34.2874	23.8808	40.3438	45.2418	50.2713	27.3271	32.8073	26.5054	71.4621	54.6115	31.1119	39.3336	28.422	54.4857	38.1709	77.7601	47.0584	41.3845	22.4709	40.208	38.8175	6.07773	14.8078	45.0284	7.11745	46.5234	35.6036	43.7201	256.735	297.849	0.983463	24.8703	1.43335	2.44012	1.06425	1.88798	1.64119	2.61677
ENSG00000165030	Leukemia cancer specific m6A-reg-exp gene	14.9505	10.0094	3.9342	61.7483	11.824	46.0766	30.8052	35.2671	0	134.879	15.6483	14.7096	58.1457	19.1062	22.4266	26.436	13.9328	16.7976	30.4212	25.2732	20.2075	26.0586	15.2967	15.4664	9.25083	49.2132	12.4383	25.0303	31.69	57.0611	17.2257	27.7477	51.8555	50.45	60.1124	25.24	21.6481	40.847	20.7769	28.0988	20.2573	18.7014	9.50691	24.93	42.7651	20.9341	83.2588	21.7925
ENSG00000185963	Leukemia cancer specific m6A-reg-exp gene	9.15021	3.08135	3.89478	0.907924	3.54942	8.51091	5.76786	10.295	8.38669	16.4951	2.74994	7.57445	10.7526	8.72507	6.15475	12.2131	7.4387	16.195	12.7051	7.30015	3.28042	4.60871	3.89469	6.30699	7.33522	12.9428	10.559	14.8605	16.2758	12.8236	79.4828	90.551	32.2465	40.03	92.9785	19.0994	12.243	9.54991	56.5043	59.7685	4.31514	8.87974	2.24678	6.04549	2.50156	1.90142	4.43003	1.74759
ENSG00000188938	Leukemia cancer specific m6A-reg-exp gene	26.8972	3.31342	8.91511	5.92494	4.09983	17.3412	16.9949	17.8687	0.014727	28.7813	15.9595	21.4052	15.7966	25.6856	17.9857	19.8065	15.0748	17.5212	14.813	19.1547	26.0824	25.2904	25.9543	25.3369	20.8542	35.5677	33.8991	28.5311	24.9837	21.1232	12.1454	22.2575	28.0182	12.3355	18.7055	19.7883	8.26231	22.9742	21.9625	25.5312	22.8495	19.8253	16.3445	3.43178	1.16857	0.872046	3.86354	1.15535
ENSG00000095383	Leukemia cancer specific m6A-reg-exp gene	10.7683	3.39932	6.71809	8.69247	1.55625	5.13205	8.29309	5.86983	0	4.57426	11.0752	10.7092	28.6187	13.1573	26.1292	49.7635	15.9374	18.1851	15.2543	27.0011	25.6033	12.3284	10.3698	16.7687	11.306	12.474	11.9191	9.74982	9.68885	9.19117	66.7385	49.8862	20.6008	27.223	54.1478	13.1291	9.52512	5.28945	20.5037	13.6679	8.06666	5.33607	15.3234	3.73924	2.02635	2.95913	1.38235	4.29808
ENSG00000119523	Leukemia cancer specific m6A-reg-exp gene	7.79262	4.15854	8.4565	1.01681	5.08341	11.3322	8.70572	12.0407	1.088	20.1778	24.3695	14.2273	11.5651	16.3128	20.847	26.4945	7.37129	37.2633	31.0754	13.4333	11.8592	15.6747	18.848	17.9707	13.7882	20.2728	15.7205	8.76328	21.8672	13.5756	16.3286	22.729	9.23215	11.2922	14.5771	11.3465	20.6446	12.176	8.03384	7.68858	14.2124	24.3704	14.1133	22.8844	2.06125	5.73507	7.13883	6.50592
ENSG00000136826	Leukemia cancer specific m6A-reg-exp gene	7.24395	4.06951	1.45362	7.12996	2.71007	24.9179	11.4405	15.7534	0.093487	98.6999	15.1935	53.8037	23.5889	53.3357	27.6633	24.5085	25.6646	14.5449	20.1696	27.4642	51.998	65.8525	49.9059	72.3835	31.7544	59.9117	89.8741	44.8009	30.9716	53.0375	46.7839	3.48916	12.0008	133.741	24.861	91.575	10.0659	11.3675	157.553	134.252	3.33604	14.026	1.09346	0.388945	1.9431	0.214846	9.52211	4.51212
ENSG00000148153	Leukemia cancer specific m6A-reg-exp gene	12.3464	5.12623	4.15161	2.80291	4.17311	7.75967	6.17787	11.5368	0	13.9523	21.559	19.1311	10.796	12.0592	17.1194	17.878	16.5365	18.2232	15.3626	13.309	16.2621	19.0452	11.7857	13.8908	10.7789	14.1637	14.2501	17.0974	16.6007	12.1138	13.1903	13.6823	15.0922	6.14422	13.8587	12.3392	15.1655	17.2908	5.54815	8.65145	4.35635	4.04206	2.22504	3.9482	2.39715	3.33577	3.21904	3.01733
ENSG00000119321	Leukemia cancer specific m6A-reg-exp gene	16.3349	4.32334	7.5036	2.30377	4.2425	13.9586	20.2989	24.7921	0.019807	16.4085	18.4672	19.9908	29.083	24.4397	24.6603	25.8892	29.754	35.3267	38.3671	22.1981	32.2928	22.704	13.2415	24.8959	21.4539	27.9519	25.8542	24.9394	27.2912	26.435	37.989	25.1784	17.8791	14.2976	20.8922	15.8956	34.241	38.785	40.9387	48.0841	10.482	9.64124	3.29509	6.96063	3.06484	3.17387	5.61136	3.9019
ENSG00000095261	Leukemia cancer specific m6A-reg-exp gene	10.4326	5.32513	6.7866	11.0188	2.39451	21.4082	10.6357	25.3011	0	20.0181	34.6819	32.493	23.2104	22.3745	30.7398	31.9423	44.3562	28.9542	32.986	27.926	30.7126	28.4518	17.2053	24.2566	21.8676	37.0738	32.6769	36.2063	28.1961	35.9504	23.8781	45.7475	36.464	18.5294	36.3501	22.4482	32.6694	45.5565	16.6317	21.9602	17.4126	14.7834	4.36125	8.02848	7.14784	3.28941	10.5635	5.50479
ENSG00000056558	Leukemia cancer specific m6A-reg-exp gene	5.76428	0.439878	0.740911	6.27903	6.85981	5.49856	5.92954	5.53103	10.223	6.94757	4.59647	5.13628	11.3728	5.76921	5.11389	5.37535	9.19216	9.4007	15.2187	7.59317	4.95614	5.50301	3.7421	7.14393	5.52185	17.8822	10.673	10.462	7.21366	9.15453	8.38587	5.18406	8.65875	10.5333	3.28798	12.7272	8.70002	10.8234	15.4088	17.285	1.76743	9.89231	1.87364	3.21779	1.20942	1.01434	4.77006	2.88254
ENSG00000171448	Leukemia cancer specific m6A-reg-exp gene	1.99023	1.47502	1.45648	0	0.296534	4.94458	2.78548	7.09446	0	5.48621	6.92427	6.57007	3.45315	5.49702	7.18455	6.96691	9.37453	6.40959	6.92529	6.84521	6.47197	8.20146	3.87629	6.3548	6.27856	7.18801	7.97962	9.17974	6.86625	7.34628	7.67593	10.1113	14.0605	5.29738	6.37561	9.07997	8.58245	8.06007	2.58793	2.85077	1.9882	2.75564	0.704773	0.825378	1.24196	0.778748	3.18216	0.613591
ENSG00000136830	Leukemia cancer specific m6A-reg-exp gene	55.9729	47.8968	30.9245	24.5308	17.5484	43.2781	59.8402	49.0162	39.2233	41.4847	49.1431	56.4378	67.2437	62.5454	88.4614	63.1902	142.321	86.8627	56.7135	61.5099	73.1461	60.5683	48.4336	61.1623	57.9971	71.887	62.7222	53.613	66.6726	60.5838	108.07	114.923	71.7183	104.088	89.7902	104.523	13.9777	14.5117	38.1726	28.458	7.58325	10.3516	1.7143	3.3639	2.16824	0.850222	14.9488	11.6191
ENSG00000095370	Leukemia cancer specific m6A-reg-exp gene	1.40112	1.47232	3.06429	0	5.14017	13.7	3.08386	14.044	0	30.649	3.87684	3.01694	10.8368	4.68509	4.77056	2.61321	5.19808	6.08242	4.18572	3.71524	3.36324	2.05242	2.07305	3.80738	5.91895	10.4259	7.96619	5.28599	5.02824	5.85581	2.93634	2.61569	1.26921	13.099	3.73849	5.28184	7.10405	9.43797	46.7622	52.596	2.34319	6.67517	0.973312	2.59735	1.0047	0.964822	3.17841	1.11245
ENSG00000148337	Leukemia cancer specific m6A-reg-exp gene	68.1341	28.6317	36.7667	83.4702	26.7823	75.9146	38.5074	81.0117	103.544	105.296	39.4548	48.8281	34.9168	55.0533	56.4621	70.8398	72.6719	77.2314	66.9243	60.515	44.9733	44.2023	37.387	66.6295	46.8053	72.7234	56.5645	63.0768	69.0016	54.1404	70.715	30.2353	36.3514	37.738	29.004	24.1874	58.2254	63.4325	71.1346	82.7454	31.7661	75.4427	21.2479	28.3655	15.6777	11.3725	22.0458	21.6035
ENSG00000167110	Leukemia cancer specific m6A-reg-exp gene	89.163	31.1924	67.0895	5.65774	59.6171	72.0134	39.9962	111.442	3.71485	80.4416	36.8237	44.9629	35.7491	62.0229	43.4408	79.9729	109.026	67.2565	59.2278	65.298	72.9206	61.6425	35.9439	59.9591	60.7892	82.8214	62.9553	58.4675	64.0683	64.1007	46.8383	68.6635	76.4816	33.783	64.4739	42.8275	78.9642	94.4485	43.5052	53.891	24.7474	85.4336	29.6497	29.2134	20.5921	21.2329	71.6812	39.7366
ENSG00000167112	Leukemia cancer specific m6A-reg-exp gene	12.9236	10.4824	8.55379	5.50518	10.0944	12.0465	10.8126	8.99436	0.064296	15.6738	7.98326	6.38908	3.96062	6.59006	10.3371	10.4871	11.1045	12.9348	9.51925	8.299	7.55815	9.01174	5.33595	6.89437	5.47266	7.96451	8.06203	6.37479	7.05202	6.47035	12.0448	8.17094	14.0964	7.19456	8.65929	5.6548	11.7445	10.482	4.29508	6.35926	12.0132	14.6192	12.2524	14.664	13.4896	9.76797	13.7418	13.3371
ENSG00000198917	Leukemia cancer specific m6A-reg-exp gene	18.5289	12.5082	3.44413	0	1.92363	9.92152	12.327	15.1173	0	34.2611	12.5903	10.7662	5.69717	11.1781	10.1687	8.97739	12.9037	19.3711	10.9435	10.9505	9.88402	11.5389	5.46264	12.6404	9.12399	14.4464	11.4612	7.57295	8.43887	6.93894	16.9366	23.8439	12.1575	9.63395	9.46274	2.55198	22.8375	31.7316	16.321	11.3434	12.1817	15.9111	39.839	4.60187	0.171836	0.502232	0.794956	5.46171
ENSG00000188483	Leukemia cancer specific m6A-reg-exp gene	8.93711	5.51697	3.85256	9.49204	12.3915	6.16528	6.14046	16.4349	0.09655	5.77376	2.64297	2.6399	5.20492	2.44973	8.01354	10.8618	12.7814	13.2365	9.20808	3.99282	1.10576	1.78505	0.876823	2.33415	1.63709	3.91551	3.02142	1.72871	2.95701	3.19025	5.30547	4.16965	5.73433	5.41474	8.03082	2.14035	1.30783	0.902865	13.4671	6.89216	2.04032	3.70969	0.097604	0.561841	0.125681	0.349145	1.94682	0.666679
ENSG00000148331	Leukemia cancer specific m6A-reg-exp gene	8.04244	7.4501	5.59302	3.77699	6.76916	7.0863	12.347	8.75378	9.53029	12.5471	4.60667	9.20653	5.55949	7.69087	6.83832	14.414	10.4691	12.6112	7.0279	5.9196	10.7153	9.18282	4.74871	8.47683	6.38848	8.54527	7.6638	7.97305	7.90765	6.29708	9.04406	6.6538	7.20894	4.32294	6.68558	4.63071	8.58843	7.02047	12.0682	11.8729	3.74549	8.79378	1.98405	4.33349	0.415753	2.58423	2.73916	3.08949
ENSG00000136827	Leukemia cancer specific m6A-reg-exp gene	20.4503	15.8168	8.53451	14.9841	8.49564	16.1806	25.4854	22.6045	22.4021	28.5796	12.6978	27.2311	6.84765	22.7857	30.7808	23.9653	26.833	25.6143	28.9265	15.6521	25.0749	27.0153	21.6064	25.8125	19.995	28.5276	22.0253	32.7549	37.4612	25.9425	6.92553	20.0621	21.279	14.7347	26.1799	9.4991	30.8251	24.8028	14.2578	18.2731	18.1479	25.3632	8.05724	15.683	8.9217	4.05103	13.3083	7.10289
ENSG00000126882	Leukemia cancer specific m6A-reg-exp gene	1.4463	0.674121	0.333093	1.59507	2.7724	0.936939	1.53953	1.51715	0	2.11601	1.36422	3.49763	6.01063	5.05777	3.30601	1.17438	2.70602	4.60058	6.95386	3.00359	3.26166	4.06538	3.26371	4.96447	5.17121	9.94502	7.55954	4.62949	4.4876	5.95426	1.38821	1.32506	1.06211	8.56164	1.43734	11.0819	19.9961	24.4871	53.1542	59.3508	0.62714	6.1138	0.116014	0.941244	0.485121	0.367959	1.4659	1.1224
ENSG00000148288	Leukemia cancer specific m6A-reg-exp gene	1.91041	4.6353	1.00926	2.76816	4.19471	6.03077	3.36837	6.33667	0	11.2394	10.4744	5.083	13.8597	6.00548	5.56572	2.15089	9.12468	8.08754	16.0433	6.92255	6.59575	6.16713	2.70879	7.90996	9.81483	11.3931	12.1165	12.6817	9.76577	9.96826	1.95519	13.4524	10.0164	3.71976	10.1063	3.04012	37.9257	23.9033	8.83989	11.2712	0.626472	2.83366	0.180771	0.844639	0.458092	0	1.13831	0.529605
ENSG00000148296	Leukemia cancer specific m6A-reg-exp gene	10.6701	7.87121	6.51184	2.30394	6.65001	9.6659	6.87362	9.11252	11.5739	13.5702	10.4457	10.0883	6.24927	7.56997	10.5252	12.2519	17.8126	13.7968	13.9479	5.37432	10.1517	11.432	6.48289	9.76158	5.24711	11.7911	10.5524	9.11857	8.7179	8.50207	21.0627	11.5225	10.172	9.72555	8.1746	7.67977	17.8493	11.3334	27.1218	24.0601	6.18588	21.6275	4.70965	7.74108	3.12667	3.39398	7.70641	4.56463
ENSG00000148248	Leukemia cancer specific m6A-reg-exp gene	57.6601	33.3621	32.0539	33.7055	21.1428	56.8303	64.6473	69.9059	0.245295	94.4348	92.9548	56.0786	27.2192	101.581	60.9023	38.928	61.6149	166.157	19.7717	99.4038	83.1181	86.2404	87.3912	74.8934	44.9337	77.1325	64.4278	37.2055	70.0525	89.2036	37.977	97.0704	70.9857	43.4948	102.755	49.5859	153.457	110.21	19.1138	19.6793	60.6859	140.006	60.7714	107.864	15.7275	22.5973	61.4173	30.0114
ENSG00000169925	Leukemia cancer specific m6A-reg-exp gene	15.0033	7.98544	11.0736	5.23466	16.7088	14.2952	11.5002	20.8986	15.4222	33.536	10.991	11.6394	8.79367	13.8729	15.4624	16.9569	21.8822	20.0204	19.4895	16.316	15.6017	15.3078	9.36811	17.1227	15.4706	24.9215	21.1566	21.7879	17.6625	20.0292	29.1441	23.8682	28.4517	19.5026	21.3735	10.6181	15.5146	14.8979	29.1269	29.5605	5.63682	11.104	4.03966	2.69376	0.71867	1.27844	4.58773	2.3782
ENSG00000187796	Leukemia cancer specific m6A-reg-exp gene	1.24747	0.727555	0.368986	0	0.486399	0.243846	0.422836	0.555488	0	0.654306	0.655115	0.381825	1.07133	1.36654	0.61244	0.771492	0.467519	2.28461	2.0534	1.43954	0.611682	1.06643	0.587717	0.927078	0.461096	1.01406	0.849777	0.577741	1.32119	1.28724	1.54812	0.487733	0.216026	4.00208	1.92834	0.416585	22.8251	13.522	24.3904	22.0613	0.626611	2.663	0	0.652287	0	0.207155	0.779203	0.403818
ENSG00000165684	Leukemia cancer specific m6A-reg-exp gene	11.5397	3.4916	4.23668	0	2.29872	3.06776	4.49976	4.70661	0	6.14263	10.6293	7.70556	2.41482	4.10157	5.84194	10.6058	8.76584	10.1619	11.8277	6.17134	6.07679	4.98795	2.40996	4.48962	3.02281	6.62003	5.65463	5.76175	4.72611	3.46944	9.43666	4.71219	3.44562	5.24575	4.60895	3.52507	11.7446	7.05202	13.9642	12.5746	3.55063	7.77785	1.41764	1.83979	0.203948	0.712625	2.1963	2.91196
ENSG00000169692	Leukemia cancer specific m6A-reg-exp gene	24.4903	18.5577	21.9148	4.47524	29.1149	13.5632	19.6406	17.5418	16.5293	19.5643	48.7465	106.274	50.2505	58.384	51.0719	33.034	68.6467	66.8721	52.9226	75.3427	331.886	45.9197	68.4184	64.3074	54.7618	65.2051	57.7322	65.1772	80.0543	51.3231	14.0512	19.8731	9.65632	16.8753	23.1199	11.5044	25.3806	21.1311	18.8342	15.9176	4.9579	75.4813	14.886	32.1144	9.44876	25.3698	37.95	57.2475
ENSG00000159069	Leukemia cancer specific m6A-reg-exp gene	16.5722	8.94011	10.7055	15.8675	9.65916	7.01467	11.6941	9.83836	0.036462	34.6426	19.3898	19.4134	21.9004	34.3598	32.1511	18.6056	27.0995	35.7538	25.669	19.2709	43.4959	30.4583	24.1711	34.7103	27.7012	34.4933	35.6184	28.8018	37.3999	35.4918	71.5488	36.7201	25.2796	66.0619	27.3718	33.1268	17.866	23.6704	56.7319	58.8332	32.3433	96.6573	30.204	76.1384	6.026	6.39712	33.4043	31.3137
ENSG00000186193	Leukemia cancer specific m6A-reg-exp gene	3.84984	3.07991	1.17517	0	6.27914	1.22238	1.35469	0.424733	0	0.323412	32.2373	15.7874	8.55585	4.10129	18.8308	21.9018	9.1242	34.9471	8.61878	16.6583	3.29389	1.32005	2.63835	4.40111	3.28763	2.32496	3.14518	2.47796	3.57544	2.12651	21.4205	0.624631	1.14458	7.02445	0.548837	2.29359	4.638	3.03105	2.02733	2.81111	0.379952	0.889308	0	0.448446	0	0.358339	0.755385	0.222474
ENSG00000185187	Leukemia cancer specific m6A-reg-exp gene	39.3127	7.28498	23.1809	9.44371	21.4544	10.9958	7.77438	12.7325	0	24.2569	31.4974	22.8083	12.8188	22.5143	18.578	9.31786	21.1679	20.197	25.0856	17.6582	28.3928	30.4301	26.8338	29.4388	18.8073	37.3662	25.3526	19.1812	21.7161	13.077	9.00818	7.35176	5.46956	12.8674	4.88291	7.32909	24.8272	21.4847	62.0738	82.9133	21.792	41.0508	12.3871	35.3369	21.9046	18.9172	25.7556	52.6485
ENSG00000174775	Leukemia cancer specific m6A-reg-exp gene	24.0562	8.45763	15.2389	0	18.0781	10.1809	13.8024	14.2613	0	30.3175	19.3163	23.7895	22.0249	16.9738	27.9768	21.8894	13.5909	38.3852	19.5772	13.8523	14.9501	16.8412	13.0356	19.3321	16.6034	24.3593	18.1666	20.8191	27.0773	19.4289	36.3061	25.4751	28.2896	36.4325	22.1703	18.569	13.8748	15.5349	16.9397	19.2862	16.0008	42.4211	6.74909	28.1862	1.58143	4.87053	11.8848	13.4992
ENSG00000185507	Leukemia cancer specific m6A-reg-exp gene	32.3131	4.74617	5.93607	29.4406	42.1645	8.09161	8.64302	10.368	0	16.174	17.2734	13.0681	13.6759	12.7555	14.0434	22.6273	9.9348	15.0311	17.5686	11.4951	18.2554	12.7135	9.08072	17.9889	11.3744	21.0666	15.7732	11.0459	10.8663	12.796	35.3763	17.2602	14.7875	22.7407	11.6753	14.2862	33.5772	33.2203	46.2989	58.1901	17.8658	36.1266	3.06353	7.57472	11.7811	1.50854	10.3789	9.97168
ENSG00000078902	Leukemia cancer specific m6A-reg-exp gene	11.7045	4.46688	5.57935	3.68646	4.51503	10.7532	5.95801	13.8407	15.3925	24.6562	41.4661	25.8289	24.8869	30.7358	32.4744	28.7477	29.5182	46.2214	39.9558	22.5685	44.2676	24.7388	19.6438	40.0822	26.1152	27.6677	23.1113	29.1526	28.6947	32.868	20.4519	36.1789	22.0668	27.9063	34.0775	26.0734	25.7837	16.6517	41.5697	30.9756	18.0716	60.956	26.7094	24.6162	5.32528	10.8062	25.153	19.8301
ENSG00000005801	Leukemia cancer specific m6A-reg-exp gene	21.983	8.52405	6.1159	2.35693	1.50002	12.7786	13.4259	12.9736	0	2.41802	99.3436	28.6627	16.8866	16.5651	31.9321	48.0437	20.0682	29.016	32.2245	20.5743	30.3142	20.0191	13.4503	17.6031	23.9852	32.3779	22.6031	20.7479	14.0928	18.6686	20.523	18.4199	15.2058	5.42561	38.2516	16.0322	23.5076	17.9522	16.4796	12.8454	6.35585	14.2224	1.64003	5.58214	5.1215	2.62818	5.08886	3.13772
ENSG00000132109	Leukemia cancer specific m6A-reg-exp gene	28.2115	14.3333	8.22245	1.10017	19.6326	11.8452	20.0059	13.8883	0	22.1512	24.4824	38.8873	19.9547	20.094	28.4677	36.3936	21.3179	27.3731	35.6439	14.7909	36.7562	24.5228	24.417	26.0852	21.4136	34.9558	23.2655	25.3481	29.4284	29.0798	20.7532	23.5021	21.3302	9.48444	13.4761	9.44369	20.1807	17.1959	37.1944	43.4648	19.3034	37.2326	6.53264	5.76709	14.593	2.1124	10.638	8.90071
ENSG00000132256	Leukemia cancer specific m6A-reg-exp gene	23.0054	4.83265	17.6488	21.7896	5.71016	21.6815	12.3361	25.8346	0.025926	15.3782	19.1778	11.8255	14.1124	15.7428	15.3438	22.3613	13.0347	18.8575	16.8214	11.5511	17.7911	10.3579	11.7495	15.044	14.2868	20.2073	15.9642	17.2906	13.2399	13.678	15.0103	19.9503	23.5478	12.6079	13.8908	10.9194	15.4398	14.8368	13.9988	20.1905	5.88377	27.1313	1.99022	7.44237	4.97124	3.67474	9.49997	4.40403
ENSG00000236287	Leukemia cancer specific m6A-reg-exp gene	12.9033	7.32783	4.623	7.55501	3.43678	20.6981	8.36268	27.2772	0	26.0185	45.1694	26.6063	13.0835	20.0552	22.1399	40.0545	30.4803	18.7126	36.3289	30.3072	26.9983	30.1385	17.1958	31.1069	21.7755	45.4929	38.3312	36.878	18.5508	33.4193	4.19297	104.888	82.1731	28.8281	77.8446	49.7181	22.378	29.7872	38.085	41.2836	8.17146	13.8996	6.0052	6.23443	3.10323	2.53066	8.60306	3.53372
ENSG00000109881	Leukemia cancer specific m6A-reg-exp gene	16.1401	6.79366	19.4644	0	7.87734	4.32462	5.07336	3.23474	0	7.66265	6.2234	5.41407	1.38831	1.25535	2.55183	6.43239	1.64009	9.24332	4.57171	7.97086	1.24564	2.8434	0.811521	3.05345	0.945166	2.95594	2.68105	4.65273	3.33969	1.72582	7.60222	8.83529	24.5347	2.00859	9.00579	1.37285	15.189	15.1088	1.83312	3.20954	13.6977	14.927	3.9834	7.78412	5.69796	2.24453	8.05918	2.78989
ENSG00000175104	Leukemia cancer specific m6A-reg-exp gene	2.85444	1.52413	1.27243	2.92394	0.597798	4.98423	3.47269	5.50362	0	4.32558	15.6484	10.6989	6.46608	9.3148	10.7526	11.2502	7.93454	9.6414	12.3007	8.77102	18.5222	10.0461	7.20093	8.9001	10.1108	15.0265	11.8796	16.0749	13.8569	13.6912	6.61865	13.4702	10.9022	6.79294	9.5015	8.03105	2.66276	3.71955	9.549	12.1414	2.8271	2.78851	1.46378	1.29291	1.94076	1.89268	2.54027	1.41009
ENSG00000135365	Leukemia cancer specific m6A-reg-exp gene	29.5644	5.59692	11.3661	2.89067	6.06332	21.0089	10.9249	29.4264	5.73713	21.1631	21.7027	16.2635	24.8007	20.7445	15.2315	37.5621	22.6989	24.6701	24.3998	28.4732	23.9746	26.1165	13.2782	19.4665	23.8862	37.5619	29.2705	37.3646	25.7871	33.5226	22.804	54.9584	43.6669	18.3026	53.7364	25.0243	31.7626	53.0758	45.1678	72.5456	4.67803	15.7703	1.98138	4.11345	0.711884	0.867443	6.64979	3.01201
ENSG00000110497	Leukemia cancer specific m6A-reg-exp gene	21.6299	15.5116	13.3739	9.87966	5.40369	20.1931	17.021	33.5442	3.76269	20.1564	51.8643	28.764	19.8039	30.8679	43.7878	50.6877	31.2142	35.2486	36.851	32.0634	35.5066	34.7699	24.5585	41.1337	34.7046	42.0872	41.0736	38.7949	33.9778	31.6599	26.4765	31.403	24.0739	19.1734	27.9986	19.3215	14.7251	14.3733	18.9449	24.6262	6.51135	12.7592	5.51114	6.67154	2.60149	2.22875	3.78219	3.39246
ENSG00000180423	Leukemia cancer specific m6A-reg-exp gene	3.05658	1.06959	2.39258	0	0.892094	1.3467	2.30323	2.19227	0	1.71824	6.08127	2.86687	3.64333	5.33818	7.57239	3.27517	5.97456	7.27315	5.97814	2.65266	3.55045	3.68152	2.93182	2.19392	9.37312	4.18131	6.97121	3.82026	6.59704	2.83567	3.78123	2.95476	2.35593	3.46758	5.2644	1.53909	3.34263	1.31189	8.10927	7.52519	1.88348	1.35164	2.15247	1.65147	0.735039	0	1.22118	0.272101
ENSG00000175216	Leukemia cancer specific m6A-reg-exp gene	52.7092	16.2646	29.2205	29.0808	7.62136	40.2292	25.0341	39.466	14.9089	28.245	110.349	36.3726	38.4941	27.127	70.8327	79.631	35.0666	81.0969	45.6072	58.7756	26.9906	28.6707	20.8683	32.0697	35.5278	32.7131	32.8978	48.311	56.5866	49.5425	29.1318	46.1962	44.7823	23.2388	37.5264	25.9472	54.5005	103.891	21.2293	27.4335	38.8577	53.5887	23.86	30.4144	9.9387	26.0744	30.1596	16.5621
ENSG00000134575	Leukemia cancer specific m6A-reg-exp gene	34.7001	16.9234	25.0627	20.3744	17.4746	10.9823	16.1542	15.4682	0	24.8679	10.6199	12.1999	17.1074	18.7541	16.3215	14.5786	11.7707	14.0441	17.5932	14.363	40.1737	15.524	12.3305	18.8341	19.932	19.6433	21.8115	19.3961	21.52	20.0705	9.94946	15.034	18.5019	17.6596	12.1617	11.9218	13.5789	16.4941	9.48195	12.7699	16.7181	59.2036	41.1729	32.3209	12.2334	12.3857	23.734	21.8987
ENSG00000066336	Leukemia cancer specific m6A-reg-exp gene	10.5314	1.2847	1.15708	9.29622	13.4125	5.17977	12.7539	6.55563	0	9.24677	6.33811	8.53087	38.2175	8.0309	7.63102	7.88815	8.12704	18.5995	29.2235	4.56126	4.38898	8.69337	4.44435	7.80701	9.19224	16.8072	7.88696	9.09982	8.68456	11.1054	16.8216	3.85548	10.5483	18.2749	8.04533	13.5593	147.785	127.607	329.583	336.757	4.05382	43.1294	0.461469	3.79634	3.00447	0.863257	8.29249	4.63832
ENSG00000165916	Leukemia cancer specific m6A-reg-exp gene	51.7017	32.9028	68.2429	29.7543	45.5033	55.3421	51.336	61.8487	0	104.724	34.8398	30.2014	40.3756	37.7271	41.6331	50.0053	26.8931	54.0232	31.3533	33.919	36.7266	27.4153	21.9408	32.3618	40.805	32.1829	32.9509	29.9764	44.2638	38.9101	37.8301	61.2003	39.5888	55.366	44.5396	58.3949	67.118	68.6943	44.268	53.826	104.784	106.598	118.563	103.367	41.6179	30.8471	70.4783	52.2407
ENSG00000110536	Leukemia cancer specific m6A-reg-exp gene	19.7049	13.8832	16.5464	15.5584	7.59566	8.46812	12.5635	15.1711	36.3002	18.6491	12.6691	7.37738	7.76738	5.27074	10.9872	13.4992	6.52102	11.6553	17.1856	14.1027	6.11956	11.1919	7.33504	6.65934	7.2121	10.8284	6.09543	9.87237	11.166	7.87221	15.2942	23.3087	17.8634	7.36595	22.379	5.41434	26.1876	20.5866	12.3269	18.0165	19.9242	15.873	12.162	9.0744	4.4262	12.3143	10.3015	4.88319
ENSG00000030066	Leukemia cancer specific m6A-reg-exp gene	32.1349	14.7521	11.4683	18.0794	14.3781	33.7283	22.0985	40.6797	12.6058	35.7284	82.0151	39.897	31.529	34.3293	59.3009	59.0918	34.5158	57.4265	52.4772	50.8591	31.5761	33.9207	24.2098	37.5348	38.5561	49.1083	38.8616	54.164	41.3362	41.3394	35.0135	60.9009	46.6857	24.6826	42.7182	37.6828	67.7596	79.1611	25.3778	31.5866	15.1876	16.598	4.30426	7.16728	2.7717	1.41639	16.4185	4.18541
ENSG00000134802	Leukemia cancer specific m6A-reg-exp gene	7.21601	14.1136	5.5845	13.0615	14.8628	11.5934	23.416	33.481	27.0393	31.8158	12.2228	9.39542	53.8211	11.6128	19.2074	152.71	23.578	50.9866	47.8291	30.7708	9.2033	10.6045	5.74237	9.858	16.127	28.2562	18.2871	25.8222	28.3828	28.8263	16.6824	44.3499	26.2192	22.3749	26.977	22.044	72.435	86.3827	20.9994	25.9947	53.2841	35.5541	60.6081	16.2654	26.9389	24.8007	48.0971	22.0186
ENSG00000167996	Leukemia cancer specific m6A-reg-exp gene	711.429	887.441	703.585	1335.71	305.908	455.925	1069.23	652.514	1394.25	801.777	469.298	496.62	1495.08	582.887	621.992	603.931	336.951	487.238	401.159	309.295	873.835	437.141	346.56	653.275	479.935	430.316	561.652	415.4	348.196	636.568	291.884	758.548	748.137	333.646	701.332	432.356	1061.86	1231.84	781.634	970.272	1023.27	1255.78	417.17	781.391	325.923	240.99	643.331	221.142
ENSG00000124942	Leukemia cancer specific m6A-reg-exp gene	52.2583	38.8192	65.003	152.733	11.846	221.209	108.04	213.458	112.498	368.464	125.26	278.614	159.16	541.588	224.051	266.252	255.823	134.336	142.755	177.508	625.59	377.017	101.969	288.887	806.471	756.668	622.072	367.25	777.619	705.192	259.767	722.048	371.573	270.542	581.515	540.355	104.703	108.354	516.416	573.283	53.8949	149.228	37.4403	39.2579	13.6859	10.9406	34.1438	32.8852
ENSG00000149016	Leukemia cancer specific m6A-reg-exp gene	11.1557	11.0178	8.70826	0	5.47926	11.1301	8.97576	13.7577	0.085674	15.2043	5.45976	4.90583	5.80046	6.91321	10.1965	9.20714	6.24335	9.99615	8.10041	6.61282	10.1533	5.91882	5.28952	9.39641	5.0242	10.7939	7.62686	4.11656	4.70114	5.64665	4.61228	9.41291	13.1977	4.40292	8.27401	1.90478	17.597	17.5154	9.15911	12.1048	7.61877	34.5277	16.8054	12.7584	7.23776	0.103272	11.5283	9.88654
ENSG00000149480	Leukemia cancer specific m6A-reg-exp gene	73.0029	39.0953	38.5798	47.4356	12.4565	76.8618	57.3542	70.4314	92.1809	66.7904	73.2564	42.3454	35.4207	45.6619	59.212	53.905	50.2262	71.5865	54.7098	32.7985	42.7126	45.3079	24.8091	44.5201	34.0393	56.7373	41.3567	42.564	41.9613	40.7483	42.352	69.1886	68.1329	48.796	69.3134	39.5205	81.5284	66.8083	91.689	83.455	16.6035	80.7091	24.6846	26.1615	7.66114	6.61738	32.3417	11.6119
ENSG00000162191	Leukemia cancer specific m6A-reg-exp gene	44.1947	33.6874	58.858	92.9917	67.6064	38.4193	49.3963	40.3558	73.6566	132.951	21.382	22.9895	25.6657	21.489	24.9225	19.6395	25.0575	34.6661	24.7032	18.4048	32.0485	25.7269	20.2556	30.5088	28.7813	35.9828	24.4676	33.1542	22.8104	27.8607	16.3056	32.341	35.4307	19.7691	39.5464	27.9	61.085	42.2362	141.578	110.266	52.1585	91.6507	35.1348	38.5567	26.7556	25.0358	62.3778	27.001
ENSG00000185670	Leukemia cancer specific m6A-reg-exp gene	4.88483	2.07658	8.08826	2.8055	3.85904	2.64318	0.894928	6.73377	0	8.51219	5.08889	2.45747	1.49982	6.09758	5.12896	1.38125	3.60103	6.55307	2.64336	3.41134	5.17513	6.02145	2.11881	4.48394	5.07111	5.94301	8.03035	4.80461	6.96626	3.19613	6.34761	6.14611	7.76277	4.38963	3.67509	2.57606	5.58725	6.86215	1.5619	5.28517	0.818998	3.53078	3.77283	0.705154	2.59222	1.2204	1.29192	0.787853
ENSG00000168569	Leukemia cancer specific m6A-reg-exp gene	19.2402	20.7793	16.86	49.7575	22.6142	12.1632	18.0888	13.2188	0	27.6373	13.233	11.9649	10.4051	10.8324	17.7044	20.7596	10.2138	15.3879	16.1348	13.0653	12.5586	13.645	8.46983	14.3173	8.74302	17.5374	14.0862	16.7298	14.9357	10.5795	12.6547	15.9567	15.9141	5.7424	12.9096	10.5862	21.6312	14.9374	15.8291	19.8644	28.5903	36.0976	16.1651	21.456	16.2743	12.2218	17.2992	13.958
ENSG00000162236	Leukemia cancer specific m6A-reg-exp gene	54.0781	23.2525	39.3709	10.1794	15.1097	35.7844	34.6724	46.2674	43.8501	73.3708	33.6017	23.1984	36.4484	33.3807	39.2878	34.2817	42.2708	36.6624	33.7065	32.8456	51.5394	41.3169	32.2823	43.7077	41.835	49.3818	43.2084	30.7551	41.6827	28.1955	24.6545	34.5939	37.3871	24.7148	33.9251	19.0743	27.8115	28.6381	96.8664	105.232	21.9681	54.7816	24.3798	17.8184	10.3828	8.7034	17.7153	11.9427
ENSG00000174276	Leukemia cancer specific m6A-reg-exp gene	2.69532	2.13235	3.72514	0	3.04279	0.965947	2.09342	0.870008	22.5848	4.35221	6.60254	3.6219	2.31268	3.17404	3.47032	4.84171	1.23816	3.80856	2.01906	2.4955	2.84586	3.5072	2.33149	2.21954	1.32063	1.43314	1.30701	2.40327	2.2232	2.43007	2.57617	7.40983	2.90567	3.97466	4.5103	6.25213	2.60665	2.61046	9.40905	7.59379	4.34644	11.3881	1.87991	4.51072	1.57318	1.77404	1.75652	2.51034
ENSG00000173327	Leukemia cancer specific m6A-reg-exp gene	32.719	11.9618	18.9733	11.184	44.0373	18.7365	27.6363	28.4073	2.79127	67.7289	27.7796	30.3703	20.4936	31.0275	33.5179	29.9034	22.6773	44.957	28.2701	21.1424	56.8051	29.6105	20.6316	38.1319	29.4201	50.004	29.5107	30.8914	29.596	22.694	35.483	24.1175	25.3106	41.2475	25.5354	23.0464	22.2021	31.2529	54.1926	55.7382	19.7312	75.4318	21.657	30.7416	4.62266	8.1498	34.8392	29.3552
ENSG00000173039	Leukemia cancer specific m6A-reg-exp gene	71.3257	36.11	29.4721	19.2621	21.608	55.2565	65.7754	90.9905	58.1391	95.8871	65.2394	71.658	43.7579	48.3504	63.321	75.6826	63.0857	91.9905	82.449	40.917	55.0265	56.2228	38.036	57.367	48.0573	89.2363	51.0512	58.0289	56.6406	61.7728	28.3884	51.5506	34.0435	40.2422	43.1021	18.9349	30.181	50.5239	94.3396	98.2318	31.8459	62.845	38.5942	18.7215	6.29641	9.85088	22.5377	15.1669
ENSG00000254470	Leukemia cancer specific m6A-reg-exp gene	4.35669	2.2838	2.09953	3.88609	3.64915	4.4044	4.07254	5.31158	4.66068	7.29802	8.52869	10.0778	9.24923	9.62149	8.31578	9.89347	7.17433	6.74094	10.6309	8.51448	15.7984	10.6195	5.51248	12.0653	8.00872	11.2447	11.1815	9.8827	9.67329	9.46842	16.4061	13.1765	9.58007	10.9314	10.6906	7.93848	51.7128	35.8793	21.6091	21.1901	1.23691	6.38717	2.41697	2.11483	0.698267	0.315494	1.70137	1.3503
ENSG00000175573	Leukemia cancer specific m6A-reg-exp gene	13.2582	13.744	16.8535	9.75252	12.8334	15.0349	12.7912	28.148	19.0049	68.9093	11.4997	9.36601	12.8755	16.8044	19.7969	22.1905	15.6911	21.3066	19.8327	16.071	12.2759	14.651	16.9141	18.5685	22.1253	31.3069	22.2807	25.3808	33.1022	26.0845	16.6643	16.4144	18.4959	22.0265	16.3421	14.7513	17.5443	21.4729	7.91765	10.1024	9.05182	15.9343	15.3823	8.62435	3.43715	2.16496	6.22197	9.96833
ENSG00000174744	Leukemia cancer specific m6A-reg-exp gene	17.5258	13.7093	15.3605	0	19.5464	11.9334	11.6716	15.0808	9.744	28.9018	18.8064	24.5912	13.0602	17.4506	27.6487	18.8701	14.2858	26.1534	18.1479	10.1692	18.832	18.7849	11.1734	18.5129	12.91	16.5791	14.5183	14.3808	16.4957	15.0546	20.9544	12.9822	12.5326	10.2072	12.9046	13.2797	15.7171	13.7361	48.413	61.5808	17.5848	27.64	16.9551	23.4446	6.03096	3.59337	21.4052	9.09163
ENSG00000172725	Leukemia cancer specific m6A-reg-exp gene	52.2743	9.48233	15.756	15.9325	13.2191	13.9821	23.8863	23.169	205.871	34.4043	25.2756	36.1388	25.8756	38.2303	46.4446	19.7284	30.2852	35.1317	28.462	34.2783	41.7908	37.0517	23.2111	48.2227	28.2479	49.064	46.4789	24.1701	29.0597	25.0574	9.64046	27.1968	47.1116	23.213	28.0153	11.8945	29.9572	26.2087	43.706	44.2146	13.5996	82.2444	36.1606	22.1995	2.37477	1.83414	9.57926	13.6793
ENSG00000167797	Leukemia cancer specific m6A-reg-exp gene	36.0023	15.0594	26.6721	7.75876	55.7791	12.0573	14.9352	18.952	0.338923	22.9288	22.4983	13.8308	11.7344	13.2149	24.7869	19.9729	14.4631	16.4471	12.8989	6.54573	11.2588	17.2162	11.7646	14.46	11.7119	12.4931	10.2311	20.2338	14.5226	23.0184	7.52391	12.7944	6.13032	10.0315	7.32102	4.17983	18.415	11.5156	25.454	27.7475	23.5382	99.7333	36.4918	34.8827	6.49685	16.2161	26.5687	33.1003
ENSG00000110057	Leukemia cancer specific m6A-reg-exp gene	9.54227	8.89614	9.80885	0	7.09449	2.26984	8.91684	6.5279	0	4.95945	15.7695	24.0467	21.6641	20.983	27.8508	42.7036	25.582	38.2452	34.4435	9.24424	35.8543	19.8252	23.4705	19.9886	17.649	26.8928	22.7025	17.7124	17.4756	16.8314	27.2102	16.6441	10.0985	14.39	17.4515	12.5716	48.9546	44.9763	80.2091	67.9431	5.33476	21.2947	1.52629	3.13632	0.584732	0.469745	3.4135	2.75468
ENSG00000110721	Leukemia cancer specific m6A-reg-exp gene	54.8438	9.39638	18.0121	5.94829	11.6556	25.7367	10.6118	23.9832	0	29.6691	33.2394	43.2826	16.0872	36.624	32.1086	46.1334	22.6696	56.4219	30.3311	10.3037	81.66	36.9074	32.7731	47.9474	42.4938	44.471	50.4118	46.9722	41.6735	46.6271	11.0163	2.76345	11.4687	8.29754	4.81115	8.20497	62.5684	66.934	15.3556	24.3087	37.9072	52.9847	24.0811	21.0336	9.9627	16.6522	32.3573	29.2354
ENSG00000137497	Leukemia cancer specific m6A-reg-exp gene	179.632	72.0791	132.48	80.7454	61.3888	188.918	117.015	272.431	262.922	325.746	140.569	172.918	88.0185	192.952	157.984	142.6	160.295	194.638	181.598	168.253	196.515	173.769	139.12	183.731	221.185	271.821	250.084	207.57	202.9	178.001	68.339	165.464	141.776	55.1388	179.522	84.0054	86.0004	99.8358	167.894	172.4	34.349	76.0389	21.4794	19.9905	4.99054	7.50072	51.7789	24.437
ENSG00000110200	Leukemia cancer specific m6A-reg-exp gene	27.5467	29.018	37.205	0	19.4713	9.34693	18.377	14.6748	0.174432	36.5444	14.1788	13.3825	11.8337	14.3875	11.2989	10.7392	7.65946	10.7426	13.6904	12.7825	7.6963	14.7589	10.9795	18.0524	15.9797	18.8506	10.9833	13.4103	17.178	16.0013	5.96499	10.4935	14.8978	5.10794	11.454	10.4791	22.3947	16.699	32.9516	28.5551	19.66	26.7379	12.1174	39.4088	14.9828	13.7309	23.351	12.4402
ENSG00000137478	Leukemia cancer specific m6A-reg-exp gene	16.3074	5.44116	8.70187	2.78722	3.99357	17.558	12.5077	22.2554	10.0919	16.7358	15.4502	18.4605	25.7523	22.7455	15.3469	15.5301	18.3931	24.94	28.3664	16.7525	13.9688	16.0987	15.7583	17.3054	17.3079	42.8007	29.206	28.8176	42.0014	27.933	16.6062	17.7468	25.8679	19.7872	23.6043	20.3447	30.8019	30.0213	45.728	51.6714	3.16005	12.0998	2.18736	3.86174	4.2442	4.36084	21.1031	3.96056
ENSG00000168014	Leukemia cancer specific m6A-reg-exp gene	41.9329	8.69207	32.3485	10.1803	2.63056	19.9609	14.7426	36.1321	0	17.8966	39.5335	40.3909	17.7203	49.7157	29.2215	47.6406	33.8867	42.0409	40.8059	31.414	27.0997	29.5069	23.0642	38.5908	40.4311	48.2048	35.6094	35.3685	40.6088	41.7519	23.6237	32.5332	25.7629	19.082	16.7136	14.4042	20.3243	17.7998	24.5703	28.1512	3.21067	3.55276	0.597581	1.25738	0.320911	0.772102	1.14986	1.13748
ENSG00000033327	Leukemia cancer specific m6A-reg-exp gene	7.25497	4.70756	9.33496	8.30223	1.5942	21.5615	16.3639	38.976	6.80884	31.555	9.02204	17.6983	14.9592	12.5696	24.4746	11.2849	14.4752	18.3391	21.0542	12.1623	18.1889	22.7778	15.9996	14.7829	11.468	23.3434	32.1709	17.035	29.8399	15.4902	3.6006	5.56533	18.9838	11.0794	5.92386	10.926	49.389	85.1263	16.4559	23.8347	6.24422	11.4461	0.701798	6.45793	0.390206	0.567811	3.13761	2.39334
ENSG00000137504	Leukemia cancer specific m6A-reg-exp gene	12.1481	3.1437	4.2424	6.72347	4.32477	18.7344	8.44894	19.8595	5.55184	22.1343	35.5662	30.0629	16.1088	19.2012	31.9584	32.6849	22.0034	27.3779	29.5749	54.8659	29.9421	26.2474	13.1489	26.0037	19.3299	28.8643	22.1076	26.1674	17.6494	24.2	32.782	59.3689	44.0722	18.3482	48.0007	25.3886	18.3416	22.7392	7.68183	20.2137	10.018	22.0466	9.11239	8.29605	4.81946	4.7516	14.5414	5.71035
ENSG00000109861	Leukemia cancer specific m6A-reg-exp gene	33.8195	22.774	39.0316	53.1407	59.7712	16.4813	58.9704	35.8725	44.3461	20.0529	63.4422	67.7892	101.356	48.0093	75.8592	64.9478	40.9762	130.785	87.2548	40.4324	39.0219	54.6635	59.7487	43.529	44.7923	60.1861	49.6953	67.966	50.2786	75.8212	58.451	141.565	102.582	66.3824	126.597	46.6231	108.379	112.246	37.2407	50.216	37.5759	77.8096	1.24202	29.5085	24.6006	2.74914	34.3155	7.15485
ENSG00000166012	Leukemia cancer specific m6A-reg-exp gene	54.7252	32.8408	18.1039	41.5268	25.9462	52.661	34.0924	47.4755	39.6035	29.835	107.351	93.0327	37.6127	25.3191	55.4456	123.077	50.5051	78.7062	70.5672	45.179	41.6832	51.3444	27.0259	36.5058	22.5264	54.9273	37.4764	62.0851	25.2894	45.5708	70.1593	107.011	101.539	44.9846	85.1743	64.1445	74.7624	84.912	42.1856	54.385	49.2849	62.098	8.60655	47.6078	48.8929	27.6771	48.8996	35.472
ENSG00000170903	Leukemia cancer specific m6A-reg-exp gene	2.00176	9.14133	5.60495	4.13522	1.15979	10.8803	6.40702	8.5515	0.042513	10.299	9.14714	10.7613	6.0338	5.22379	8.62174	23.6914	8.58724	9.98321	9.44885	5.26785	8.2644	9.64211	3.72078	5.27801	3.24919	11.2191	8.15046	10.1407	8.57818	10.475	15.1248	13.976	16.4334	5.82406	14.3048	8.7706	10.9665	23.3935	6.4308	7.39518	4.23546	4.48417	2.80035	5.08972	2.14256	2.54431	4.59689	0.816708
ENSG00000137656	Leukemia cancer specific m6A-reg-exp gene	11.7816	6.32736	11.1395	7.69825	3.05219	14.3336	10.8642	14.4499	0	22.9583	9.60046	14.4018	8.59856	8.70105	13.0361	10.9567	7.01402	14.0587	11.2718	6.07065	19.3187	11.582	7.5147	9.06609	7.29891	15.528	9.50398	11.014	10.6178	9.75167	10.5915	14.4726	11.9463	7.55317	14.3086	10.2689	20.8988	24.3443	14.7556	11.0626	11.0923	14.1076	2.80207	6.15149	2.63642	1.65429	5.67242	3.87368
ENSG00000160584	Leukemia cancer specific m6A-reg-exp gene	22.3101	5.76966	23.5634	0	3.64033	48.9984	22.2346	43.3753	0.041328	35.729	43.5656	52.3454	40.705	54.6146	48.6941	51.4458	36.8808	37.0166	41.7258	31.5992	57.7614	53.3514	35.3467	54.1778	55.7301	99.2906	61.3985	60.2204	63.5573	56.6649	22.6592	73.4021	38.7218	30.9794	62.8009	18.9566	33.2991	39.9772	63.729	93.5455	15.3764	41.5147	2.78446	10.9636	3.60875	6.13177	11.6122	9.0059
ENSG00000149591	Leukemia cancer specific m6A-reg-exp gene	23.4638	75.3003	26.0294	176.311	64.3456	353.33	178.357	635.265	178.678	1349.37	29.9384	35.4045	82.7117	213.97	58.8985	68.08	81.2987	94.9875	114.057	73.1059	63.6224	116.538	22.1602	247.925	613.063	402.827	232.084	475.612	1252.78	1176.45	26.0186	11.4766	31.603	60.865	21.6023	28.3364	4.44201	4.10955	23.3309	28.8659	16.2968	85.0707	10.7783	6.09373	4.00657	5.92575	76.8797	17.6137
ENSG00000160613	Leukemia cancer specific m6A-reg-exp gene	31.1746	7.46363	4.51921	2.04544	6.64923	27.3618	12.0382	16.8554	0.083122	32.1577	31.0789	76.1535	22.2788	78.6971	75.6796	62.9277	72.0393	59.0466	46.2323	22.6729	74.7724	96.8867	59.0069	100.457	71.5185	208.29	107.305	67.2792	77.8666	70.1923	21.0948	21.6882	13.9068	22.577	24.3102	20.5635	18.3462	14.0449	118.366	128.34	8.52391	22.2667	3.65289	14.6102	2.79299	3.09861	8.38533	4.72914
ENSG00000110367	Leukemia cancer specific m6A-reg-exp gene	34.1813	28.0589	38.3143	37.5415	13.4787	55.945	53.0277	76.1445	18.4451	29.3508	53.3873	88.2443	39.6142	75.8448	81.1855	80.0291	76.0441	56.074	86.3806	50.1072	64.2273	64.9519	59.136	57.384	89.9767	105.293	70.9943	109.634	69.7651	97.4401	58.4438	134.688	137.641	57.8097	133.892	86.884	54.8805	103.282	84.0707	97.4289	7.03498	28.2836	11.7687	18.1456	9.01653	6.88087	17.7579	12.046
ENSG00000188486	Leukemia cancer specific m6A-reg-exp gene	12.9761	19.8622	3.55326	1.31898	28.9003	5.09474	9.87549	3.77382	10.6983	12.9115	28.2906	29.952	16.8765	8.37206	32.2492	14.4826	9.2099	28.2327	10.4307	10.8746	4.08256	6.84748	6.19708	6.24324	11.3037	7.01328	8.64351	6.3546	13.8583	9.1092	40.4369	12.042	13.3226	24.7978	17.2322	15.6461	18.7287	14.116	62.7007	55.0935	9.19601	28.592	3.02859	13.578	0.944336	1.93848	4.89727	3.54744
ENSG00000134909	Leukemia cancer specific m6A-reg-exp gene	12.5674	15.9473	6.27012	4.39623	0.745636	10.5335	14.6279	18.1333	6.87574	7.8108	42.3073	46.4346	37.5722	36.6455	48.62	75.8119	44.4245	53.8045	34.3864	26.6085	74.9197	49.357	34.8355	42.3113	35.4743	32.5515	37.4414	36.2181	30.071	24.955	27.6843	40.9921	27.2762	21.0419	47.764	34.273	10.2356	12.0832	6.43098	5.86046	3.46093	5.26628	1.1633	2.19199	2.39129	2.11092	4.27572	2.76639
ENSG00000170322	Leukemia cancer specific m6A-reg-exp gene	20.0012	8.70538	7.74418	6.43848	6.02545	16.9048	12.5818	21.2155	0	20.229	24.1542	22.5347	15.9279	21.3782	25.6629	21.3697	20.4979	29.3076	25.604	12.5792	35.3192	19.0363	11.3705	25.493	19.013	33.419	28.2494	28.4775	18.1143	19.6241	11.0631	35.4014	28.9211	13.3093	27.3297	23.2813	31.6967	40.7945	23.3632	25.4581	8.87915	39.6467	2.5482	11.2503	1.27062	1.79423	4.64045	4.84165
ENSG00000170325	Leukemia cancer specific m6A-reg-exp gene	4.67825	1.08411	1.70556	0	0.422356	3.45218	2.29344	4.925	0	1.83698	7.06758	7.2612	6.72915	8.29624	11.3046	8.89345	7.24344	17.7465	6.41937	5.26733	13.3024	6.49696	7.20866	8.96162	12.1854	11.5758	14.187	11.3507	8.00224	5.37765	4.46557	7.20339	5.75635	3.68513	6.50381	4.99096	10.6388	11.2544	5.41371	7.75057	1.74845	4.5692	0.439317	1.22038	0.678359	0.589207	1.95684	0.77682
ENSG00000107929	Leukemia cancer specific m6A-reg-exp gene	64.2002	17.064	21.2362	25.0302	13.6483	38.2295	30.1885	37.1616	6.43553	22.9023	97.9711	86.8888	50.644	60.1386	84.0047	88.9018	95.8456	87.2895	72.8209	41.7002	78.7661	74.3818	52.871	68.1503	60.1117	78.485	75.9906	64.005	59.5889	61.9749	58.6788	60.0257	43.2523	42.1494	45.0478	55.5748	32.0985	35.3422	59.5803	66.5542	9.89748	17.318	10.646	12.7295	2.24359	2.62496	8.81992	6.96296
ENSG00000196372	Leukemia cancer specific m6A-reg-exp gene	12.9606	8.67238	9.39291	3.82884	3.14353	9.19588	7.89225	11.8261	0.062745	9.44078	12.3073	8.15837	6.68326	13.5703	5.82177	19.3108	13.3378	3.2012	4.73466	3.93585	38.1036	5.91048	8.00418	8.46895	10.9413	16.1196	21.1636	6.07698	8.29412	5.94607	3.61579	8.82073	10.6321	3.23024	8.05823	7.37699	8.02986	5.69175	2.5611	4.7798	22.3957	20.3324	50.6392	17.2009	15.822	11.5584	22.2308	20.044
ENSG00000148429	Leukemia cancer specific m6A-reg-exp gene	11.0476	6.01184	3.00024	4.13317	1.10141	7.66669	12.8145	7.30692	0	3.01413	22.4546	22.6311	8.83143	6.5034	12.2006	14.7954	17.6498	34.3509	19.5986	10.7438	7.09939	11.1796	6.50312	8.87868	6.55632	18.429	9.93241	9.48499	9.7568	13.989	6.24083	25.6783	19.5915	5.10684	12.6378	12.2414	1.85657	1.81269	8.0809	10.2276	3.82237	4.05805	3.23004	3.78544	2.22642	2.08507	4.08327	2.97934
ENSG00000065809	Leukemia cancer specific m6A-reg-exp gene	51.3474	23.1764	38.4574	59.2282	8.15924	82.4272	49.9636	69.7399	7.83446	49.7298	37.2719	61.7756	56.4112	37.5094	30.111	75.5666	47.5543	42.8557	47.2215	38.89	59.7876	51.0682	69.8881	39.8783	41.0154	75.4896	58.3307	41.4239	42.2581	80.2405	19.0462	27.9051	32.3969	32.8089	30.6388	43.9645	196.569	233.392	121.661	118.899	86.6627	32.0088	29.2186	46.4797	60.7973	49.5092	51.1444	25.3312
ENSG00000183621	Leukemia cancer specific m6A-reg-exp gene	6.24611	1.55925	1.88662	3.34222	2.03413	9.14206	3.03266	7.56578	0.078243	11.3491	3.42631	3.10821	6.77267	3.64217	4.08594	9.89873	6.31629	6.30464	6.11483	4.92324	3.87347	3.7875	3.51847	4.85181	3.93905	7.7234	5.68352	7.78566	5.02906	6.16094	3.70431	6.16036	4.18947	8.66449	3.62953	4.97912	14.2866	12.8847	4.5674	13.3553	2.05185	10.7612	2.02694	1.89742	2.6339	2.04289	2.86477	1.40702
ENSG00000099250	Leukemia cancer specific m6A-reg-exp gene	9.24523	9.18773	32.19	11.9941	9.50979	66.2888	53.8264	95.6116	11.0537	35.4285	38.4448	17.3594	74.3409	30.19	35.7801	54.9913	48.712	121.22	91.6289	55.6518	31.4588	22.0853	14.3212	25.9528	42.7519	57.2216	41.4044	61.7398	42.7242	59.3976	19.7214	39.0134	22.4684	70.8731	25.4589	46.4233	10.6437	15.0891	1.58891	2.51723	31.7838	36.0835	3.30682	19.3691	3.64326	13.4335	10.2664	11.7495
ENSG00000204172	Leukemia cancer specific m6A-reg-exp gene	18.2101	1.51843	3.42127	1.62075	2.86202	6.10147	2.44504	8.2949	0	5.9999	7.09138	7.56034	3.45999	3.30632	9.18437	20.9244	7.84914	12.0791	14.6418	5.76586	11.7263	5.60768	5.01517	3.91824	9.08546	21.0651	5.76486	11.8488	9.43572	3.59012	4.53251	12.3847	13.4065	2.31135	9.92959	5.54865	14.4508	11.966	5.25972	5.41147	4.79281	8.88188	2.48714	3.64226	3.23273	5.60299	7.51175	4.27446
ENSG00000182010	Leukemia cancer specific m6A-reg-exp gene	0.973192	1.24575	0.126204	2.52476	0.382859	1.16689	2.10382	1.07225	0	0.132558	7.41015	3.81477	1.71244	0.876511	2.79675	13.2704	8.13758	5.3393	2.62766	1.77182	1.00703	1.15077	0.886988	1.88283	0.992812	1.18977	1.37628	1.30393	1.86805	1.80183	3.9471	2.33901	9.67744	2.23569	2.13468	6.68028	1.77284	4.34749	1.37305	1.31826	0.187064	0.479822	0	1.15793	0	0.047328	0.367008	0.444521
ENSG00000138286	Leukemia cancer specific m6A-reg-exp gene	26.8132	10.7233	8.77494	3.59854	3.50904	18.4421	9.10683	22.6622	23.517	20.1919	20.2262	23.3076	11.6718	18.3009	16.1391	38.0684	24.2771	32.2797	28.5535	22.0382	24.5839	19.2814	15.7498	20.81	17.4072	32.1616	26.4127	30.355	24.8188	21.6878	14.2815	36.3083	31.0391	11.3242	32.2488	13.1601	24.8035	25.653	10.0358	18.1385	16.779	18.7005	9.49047	8.74517	8.87192	5.454	12.7565	5.80375
ENSG00000107758	Leukemia cancer specific m6A-reg-exp gene	12.0202	5.82851	6.28419	3.47042	7.37939	25.4294	17.6611	40.1981	0	54.6097	26.6202	26.3831	25.8027	34.4161	30.2412	29.2686	30.5143	56.203	38.9486	34.2436	35.2172	41.3774	24.2568	29.4264	36.9593	53.5721	51.3298	58.4387	65.5817	53.0639	18.3371	66.1188	62.0701	48.2492	60.7278	100.971	35.3682	39.9877	20.1462	25.2158	5.5139	14.7734	5.53843	11.1328	2.69346	2.81507	7.73074	2.83381
ENSG00000172650	Leukemia cancer specific m6A-reg-exp gene	15.5208	1.06117	2.69464	0	0.213699	6.47251	0.20426	5.81235	0	8.39574	9.47015	7.85181	3.41409	6.92416	5.01862	10.3193	5.31093	12.5207	12.7602	5.52843	10.7514	8.79495	2.37275	6.45695	4.74262	13.3943	11.7416	11.5308	5.3763	5.49577	2.37183	12.0087	7.16116	4.81321	6.26626	6.10843	9.58338	8.78172	2.52123	2.81189	0.365283	8.78767	3.06294	0	2.43277	0	0	2.56723
ENSG00000166507	Leukemia cancer specific m6A-reg-exp gene	25.8811	9.98108	12.257	0	6.99898	19.831	10.2955	20.4693	0	21.2999	16.7633	26.8783	8.56673	26.9722	25.1759	23.3195	31.1572	33.3389	41.3886	26.0037	26.0972	32.6329	14.521	34.4927	20.3077	61.0762	36.057	35.9459	29.2696	27.2554	12.7285	20.5032	24.268	20.1452	21.1488	13.6518	14.6962	13.4186	81.2017	82.6753	5.01221	13.7454	1.90721	7.8437	0.111946	0	0	2.03313
ENSG00000148660	Leukemia cancer specific m6A-reg-exp gene	29.97	10.3006	5.83403	0.278352	26.3062	24.2617	9.25445	48.9165	0	52.5266	39.6047	41.4285	18.8828	50.6412	44.9839	51.2517	66.5037	52.1988	50.2665	34.057	88.7931	52.9855	26.5467	61.2847	71.317	100.362	102.586	118.004	104.805	65.6845	12.9985	12.3611	13.1883	19.7405	11.9257	44.2114	30.6632	33.5232	43.931	46.0165	7.50664	20.4244	4.67565	7.19709	2.63715	4.01598	7.10388	4.63465
ENSG00000165655	Leukemia cancer specific m6A-reg-exp gene	10.1278	6.42567	5.07751	1.21774	34.7967	6.14049	2.71341	6.20203	3.18386	30.0798	6.44616	4.72326	3.16559	2.46803	4.15058	4.3492	7.31475	6.78407	5.48509	3.03613	1.78625	1.98784	1.32344	2.60775	3.73482	5.65121	2.9167	3.60621	3.21713	3.99894	3.76492	8.90837	7.97506	8.13353	5.25354	3.019	3.68556	3.37347	2.70122	2.98807	6.75961	5.57985	1.95455	2.76806	1.32731	1.24386	3.94112	2.9212
ENSG00000062650	Leukemia cancer specific m6A-reg-exp gene	21.51	13.9447	11.59	9.6433	5.97353	26.1404	25.7784	33.2772	0	19.1219	41.674	34.2236	30.3103	26.812	37.0861	40.7691	27.3941	36.6936	36.7476	22.1184	30.9434	32.4465	19.9187	32.3391	22.3607	38.4109	44.0299	36.3161	29.5582	35.7451	18.5597	43.3527	39.2486	19.6577	40.7608	33.5945	46.8526	42.0396	38.4022	41.1731	12.1749	17.7503	7.92094	16.4822	5.02574	5.68013	9.11935	10.2631
ENSG00000138185	Leukemia cancer specific m6A-reg-exp gene	20.1055	14.6565	4.83683	2.21352	10.2998	26.5869	13.2315	43.4966	0	49.397	14.3176	29.8131	39.4189	14.7742	17.3347	23.8149	37.2696	27.695	34.3177	32.4141	19.2264	34.5511	9.55113	19.1089	28.3227	28.2911	34.4538	28.2187	49.1636	65.6775	4.81208	10.008	12.6391	24.4072	8.53648	22.7016	5.11534	4.57401	20.6919	30.4906	2.99463	8.75472	1.61031	4.73963	3.46787	0.451896	3.37743	1.46637
ENSG00000155287	Leukemia cancer specific m6A-reg-exp gene	53.4984	11.0719	11.5604	11.001	32.5919	27.4869	17.6793	26.4458	0	72.3897	25.858	14.3177	17.0465	10.49	16.4515	17.9158	10.1148	17.825	8.59796	6.77966	12.6458	15.2257	5.08776	11.3256	20.6369	18.0392	10.8829	27.7521	8.32185	10.5515	15.5954	44.2586	75.4371	19.1416	34.4092	36.861	66.0743	53.7373	29.4862	37.8852	20.568	41.7817	11.1801	19.2956	4.85776	9.31161	25.6501	10.5752
ENSG00000107554	Leukemia cancer specific m6A-reg-exp gene	31.7944	7.07804	12.8764	5.41923	2.1265	16.9269	16.7662	24.464	11.0708	9.4705	44.2897	45.0315	16.3093	39.5581	49.0172	51.1581	37.017	40.9254	21.8597	23.8573	96.3929	47.1559	23.9237	48.149	33.113	40.8059	45.5717	49.6699	24.3386	31.8388	8.19197	5.56429	3.3518	12.0271	9.76955	11.1547	3.72645	4.05746	11.8645	12.2355	4.89491	3.76135	1.47321	2.43398	1.88623	3.10822	5.55882	2.71997
ENSG00000055950	Leukemia cancer specific m6A-reg-exp gene	28.9675	19.7993	28.5727	30.6501	26.863	20.9086	24.7399	12.2184	0	46.7185	16.1031	26.4051	14.9288	30.454	14.5779	18.8474	22.4046	36.1787	14.8751	16.6964	14.1249	19.9258	17.9811	25.3501	30.2383	37.4287	30.8458	31.6856	29.8644	8.32122	9.97866	19.5291	15.0272	14.2423	17.1324	31.5413	11.8689	29.257	29.6486	22.4164	46.2947	72.1461	12.5153	46.5695	31.4346	25.5437	34.691	18.8479
ENSG00000148842	Leukemia cancer specific m6A-reg-exp gene	12.3666	2.32529	3.7118	2.71861	2.75776	4.87685	2.92545	9.82064	0.0055	10.642	5.20035	13.7595	4.72503	13.409	7.94857	8.73215	10.5167	6.68137	6.75008	7.77729	17.3379	21.2956	12.3404	21.0791	15.3221	26.3376	23.3331	15.4771	19.3442	13.3703	0.900455	5.2331	7.09546	6.06951	4.80022	5.96667	1.09779	11.1283	6.29294	7.72143	0.766268	5.07005	0.149961	2.87726	2.04387	1.3096	3.99596	2.58412
ENSG00000107957	Leukemia cancer specific m6A-reg-exp gene	11.8222	6.16756	10.0249	2.66074	2.6304	26.0962	11.4757	48.849	6.73027	27.6618	39.3355	19.7944	32.8198	50.8383	19.2101	12.0784	57.5016	97.668	21.2145	49.4157	25.4707	24.911	13.8388	41.379	58.8509	79.1911	65.447	32.7617	49.7819	79.866	9.06445	60.7313	28.8216	29.965	53.547	18.4769	6.15025	10.8149	1.34671	2.33268	5.57683	7.22243	1.20722	4.76497	5.0648	3.68454	3.98894	5.98631
ENSG00000148841	Leukemia cancer specific m6A-reg-exp gene	2.49149	2.78011	1.72987	6.7509	17.7201	8.97494	9.80274	13.5844	7.85393	20.3008	8.37839	5.36112	23.519	6.94008	7.88955	10.1628	8.33337	13.9589	5.3871	4.05126	2.92543	3.45878	3.13689	5.3147	3.77063	8.56026	4.69487	7.68323	13.8206	17.1744	8.25389	4.76243	15.4293	17.0883	47.7489	22.739	1.04537	1.04978	23.6721	27.7055	1.82496	2.23468	1.26829	1.51741	0.987206	0.895784	2.82863	1.2247
ENSG00000151923	Leukemia cancer specific m6A-reg-exp gene	73.0873	20.4057	19.5841	1.36241	11.5219	73.6229	44.1518	86.4531	0.022353	62.3109	83.2561	66.8224	39.5735	43.3069	77.9707	85.8327	61.0975	78.1048	53.65	60.2438	52.1887	55.8582	31.141	46.3519	41.0536	79.5434	53.3395	86.99	52.737	55.3325	19.2936	134.234	121.941	38.7604	97.1839	71.8445	120.202	113.897	44.5775	60.6642	23.364	50.0688	13.6182	28.3903	26.0037	3.31522	27.6946	17.4304
ENSG00000119965	Leukemia cancer specific m6A-reg-exp gene	4.67158	1.25659	0.682874	0	0.84911	3.35502	2.15172	3.64478	0	3.54212	3.8361	3.59538	1.85289	1.90779	1.72374	3.72409	2.35797	4.59633	2.79872	2.84221	4.08715	3.98266	2.21429	2.9901	3.31978	4.30173	2.99454	4.80975	3.15868	2.27438	0.763074	7.62805	9.55434	2.63068	7.59289	4.62406	10.0114	12.2345	1.98028	3.0361	2.39228	3.70528	0.441292	1.73571	2.50065	0.351491	1.12015	0.740216
ENSG00000095574	Leukemia cancer specific m6A-reg-exp gene	7.31659	1.78281	2.19339	4.33548	1.45378	11.186	6.54996	12.4285	0	4.61433	10.5715	7.77587	5.11483	9.74564	5.31785	7.7665	10.2752	13.6246	13.2015	7.99353	9.44332	8.0905	6.7994	10.6229	11.0461	14.0235	10.8745	8.31996	11.7607	14.8516	4.16092	34.5806	21.8755	8.61227	19.2512	12.7462	11.6972	12.0057	27.7308	33.027	6.2575	9.40673	2.92114	5.10993	5.41763	2.75443	4.11959	3.15407
ENSG00000189319	Leukemia cancer specific m6A-reg-exp gene	11.2851	2.85503	5.16648	3.88136	5.1847	6.64635	3.56772	8.07431	7.81446	18.5177	15.1438	18.615	12.9999	23.8702	29.5989	12.3185	21.3384	21.112	19.8668	20.4718	35.5336	20.4157	12.5412	27.6769	28.8218	27.9545	29.0873	23.8591	26.4993	28.5644	13.3246	26.3809	13.0712	17.6382	21.0324	11.4467	20.3265	21.4645	49.3936	61.265	1.43513	8.90859	0.890385	2.48156	1.1089	1.09239	2.36768	1.95457
ENSG00000089876	Leukemia cancer specific m6A-reg-exp gene	25.8393	10.4028	8.35399	2.92602	3.35864	15.5762	17.2281	18.0597	0	12.3978	35.8785	41.7415	31.4536	43.6304	49.1109	50.2744	40.3445	35.3134	19.3838	28.622	28.8192	49.3365	27.8676	46.7509	27.2609	39.5566	44.5127	40.4655	33.3334	36.6795	7.58032	48.8959	24.9292	14.0904	35.3134	23.7435	14.4981	12.7289	5.96222	9.3019	5.96153	7.80202	2.72182	2.21189	4.67662	2.47075	6.72766	2.41947
ENSG00000165752	Leukemia cancer specific m6A-reg-exp gene	7.85215	2.20372	3.71814	0	3.78521	1.87156	1.57061	3.73751	0	4.54445	9.1988	4.81157	5.29702	4.31353	3.55669	8.91206	3.12782	6.42085	5.17711	3.96342	1.17094	2.26302	3.02498	4.54606	4.11489	4.76742	4.22847	3.935	4.80475	3.47779	0.435866	5.28156	5.19865	7.79631	5.51713	1.64802	29.0063	32.0527	11.5062	10.8244	3.015	6.18047	0.541288	2.20065	0	0	6.60822	2.83262
ENSG00000073614	Leukemia cancer specific m6A-reg-exp gene	40.1567	24.4268	26.2265	24.5688	24.8061	32.3984	24.662	46.4399	2.27392	23.4388	50.0967	55.9753	49.5324	49.7307	76.1378	39.1163	61.3872	51.7611	71.2591	308.928	80.8694	56.4648	42.7272	65.6083	66.7042	82.8003	80.7902	75.1126	64.0381	75.2019	41.0807	92.1696	84.833	35.1312	66.6649	36.5518	19.7984	27.6547	64.857	88.8801	15.1848	23.9968	6.62225	13.6653	9.09292	8.84503	17.8436	12.5196
ENSG00000171823	Leukemia cancer specific m6A-reg-exp gene	2.64855	0.560272	1.83274	0	5.48019	2.32341	1.51777	4.21591	0	5.12675	8.54808	10.2327	4.89285	14.8431	12.3993	2.7103	10.2636	7.56809	7.19536	45.5042	6.17262	14.6643	9.90185	14.0082	10.3945	14.9897	12.7721	12.7616	10.3539	11.7812	2.63112	5.07953	6.06933	4.13134	9.53627	3.44772	2.88056	3.16995	12.104	17.8634	1.14501	3.86461	0.904746	0.966012	0.202173	0	1.23249	1.23775
ENSG00000111641	Leukemia cancer specific m6A-reg-exp gene	39.7444	23.1758	12.7523	0	32.2191	44.5284	28.8946	19.1578	0	21.0235	43.1369	66.1909	19.929	26.4827	44.7363	27.0332	27.6558	33.9529	36.6009	19.9722	8.37756	30.3906	11.5836	13.4162	15.6592	22.7517	19.5595	17.4262	25.1901	20.5124	21.5185	16.5957	16.1072	14.9782	15.6463	13.2335	34.6476	19.1635	38.4444	51.7807	31.6399	46.0862	11.2746	52.0883	0.429017	5.03004	18.1081	6.55177
ENSG00000059804	Leukemia cancer specific m6A-reg-exp gene	26.4981	17.3312	7.67337	30.5051	36.0382	170.539	75.3979	113.043	47.603	81.6699	85.1698	35.4289	428.526	40.6116	55.8102	96.7591	120.682	120.67	215.007	24.9467	12.3042	20.2074	20.5465	28.4628	24.8193	88.8064	45.4428	79.3791	51.059	61.8321	28.1902	29.3773	48.3573	124.474	44.4476	105.436	14.4243	43.6214	118.262	110.831	3.31346	9.72217	1.69035	3.67394	1.60186	0.31201	4.84446	1.84408
ENSG00000171860	Leukemia cancer specific m6A-reg-exp gene	2.84376	0.519994	0.892169	6.19929	1.38811	1.78637	4.77669	4.67626	0	2.15341	2.44684	3.39145	32.3777	5.09778	3.33891	2.65583	3.34728	13.9037	16.9999	4.84626	4.27505	3.43415	2.32241	3.99202	5.12032	5.62448	3.90016	6.7692	10.3278	11.5887	0.952938	4.07242	1.30783	5.11837	5.08999	2.09721	1.61813	0.966937	2.97247	3.21791	1.82443	6.96567	0.231081	1.76911	4.45728	0.306148	3.85493	0.674595
ENSG00000111266	Leukemia cancer specific m6A-reg-exp gene	18.123	7.30814	15.6952	9.88087	2.89939	36.5342	28.7462	41.5096	0	33.666	23.8067	46.4088	23.809	38.4512	62.5253	25.8777	42.7351	36.8787	40.7182	20.6526	62.2985	26.0719	49.1856	36.1983	46.5294	46.7884	56.8553	43.7239	33.5637	40.3322	37.3615	36.6995	47.1246	18.3652	32.4575	49.0931	11.1911	11.9774	16.1773	19.6373	32.93	20.6857	7.86659	21.6783	10.3063	5.78261	21.5966	14.5649
ENSG00000111348	Leukemia cancer specific m6A-reg-exp gene	58.7206	25.6703	16.5384	115.929	156.983	41.752	72.6551	66.6166	3.49161	85.7989	35.8308	134.128	131.702	99.1307	49.2352	42.9156	36.377	162.634	176.51	57.2951	64.6655	48.5887	45.7207	46.1367	44.5453	96.2694	59.4056	70.926	150.607	89.5947	24.2354	28.3907	55.724	52.2305	21.3619	58.0192	460.086	294.046	527.569	510.694	45.8325	179.997	14.2647	57.0983	79.9912	20.034	98.8877	41.9297
ENSG00000139211	Leukemia cancer specific m6A-reg-exp gene	1.69867	2.83005	2.37711	2.78055	2.08433	20.1815	3.68169	18.8194	0	28.838	5.19909	2.34395	4.09755	5.18161	2.38889	13.633	19.692	10.5321	13.0696	17.6996	2.84434	3.52713	0.955957	4.44354	9.72781	12.998	6.45371	23.3963	37.0391	31.9182	0	29.4716	10.5732	2.39185	18.4406	4.91519	1.90134	2.41969	6.19941	5.32172	0	7.43366	0	0.808569	0.512294	0	1.65021	0.681506
ENSG00000167528	Leukemia cancer specific m6A-reg-exp gene	12.7648	4.30191	6.06366	1.24788	3.02978	10.7372	9.65589	21.4157	3.60518	11.5008	8.94419	9.84934	11.2346	7.52545	12.5174	10.7681	14.6493	12.4716	17.1779	13.634	12.827	18.7375	7.81019	15.9092	16.1376	31.7992	21.1957	18.141	24.643	18.6742	8.89355	19.9544	19.703	8.2116	13.5713	11.0142	5.77993	6.20691	12.3674	22.8993	2.92116	13.91	6.19043	4.31034	1.88135	3.19785	8.07791	1.34437
ENSG00000129315	Leukemia cancer specific m6A-reg-exp gene	11.3861	8.1324	7.18503	0.949227	2.27386	19.2051	11.2589	14.2062	6.35674	19.8979	30.982	17.7156	17.4406	17.1036	29.6733	36.2025	22.4404	29.1582	21.7224	20.9479	21.1715	21.57	15.9666	23.8323	22.0251	23.8936	22.1963	33.8678	19.877	26.8347	19.6767	36.0054	30.5711	15.7617	28.0978	18.1827	26.707	25.8668	17.6124	23.8952	5.58453	11.2099	5.43911	7.30494	2.73017	3.10513	6.77591	5.9215
ENSG00000167548	Leukemia cancer specific m6A-reg-exp gene	49.1469	10.1673	21.7264	7.7497	5.5502	37.0395	18.7428	38.0454	8.55448	20.3843	50.7126	54.0944	25.6071	46.2896	54.2976	46.9682	56.5113	61.9233	70.7945	49.4035	63.8729	50.7069	28.5134	60.449	47.1463	76.7116	49.9173	51.7552	53.1393	44.8185	38.1093	30.6638	29.7807	36.912	27.6894	35.5143	53.1253	47.1393	99.8119	101.466	7.15722	35.5914	13.17	8.97079	0.697829	0.782255	5.6419	7.28183
ENSG00000167566	Leukemia cancer specific m6A-reg-exp gene	12.0613	4.58799	8.02915	5.5391	4.53355	10.5081	6.80793	9.42007	17.7026	14.2873	8.32098	4.78333	10.2867	6.8467	7.15334	7.76995	10.7195	16.5992	16.7314	12.0963	3.67569	5.7162	2.54184	5.74783	7.63434	13.1084	8.95178	10.5304	12.4274	12.844	9.24782	26.7467	17.5911	15.1184	18.3259	7.52818	10.9794	8.04558	23.0559	20.5933	2.62184	10.1488	3.10312	4.20836	0.867002	1.08642	6.76303	3.11248
ENSG00000139629	Leukemia cancer specific m6A-reg-exp gene	38.6766	5.18288	13.2052	2.34592	0.291193	4.26815	12.3652	6.33788	0	1.391	24.0032	22.7166	16.2009	11.3286	20.1143	34.3095	45.7652	33.0432	28.7881	12.8672	68.9876	12.0763	11.1268	10.2363	7.95728	11.2185	13.2815	7.67445	8.97873	8.77764	2.01666	17.0509	1.23201	2.0461	11.5659	1.91344	5.4526	4.92711	12.0527	8.08248	0.363171	1.27122	0.02785	0.313747	0.497381	0.128765	0.67848	0.451158
ENSG00000161638	Leukemia cancer specific m6A-reg-exp gene	19.5035	33.0553	17.3375	133.015	33.5215	80.7549	58.0579	94.4356	54.3431	110.019	90.6573	66.1283	245.072	258.649	57.8818	146.389	161.773	139.689	143.088	84.4637	38.3497	387.618	38.4708	98.5372	410.462	363.518	93.9375	659.099	451.7	750.012	28.7563	33.0887	30.0869	40.226	24.8277	45.7828	105.555	168.948	77.0242	75.3009	18.9826	67.24	29.2858	29.0856	2.55399	17.4911	26.1878	16.4096
ENSG00000135392	Leukemia cancer specific m6A-reg-exp gene	19.0334	11.1591	10.3481	7.11378	2.76314	13.5217	16.9847	20.7375	17.8716	14.8254	15.9988	21.5156	8.53837	20.1714	18.6277	24.5235	15.1568	9.78464	19.6806	17.8458	18.7902	14.8499	15.9804	22.4326	17.8089	11.8653	24.3263	16.2986	18.1506	16.9936	12.2073	19.7656	19.7782	12.3922	12.4594	7.0691	26.5352	24.233	20.8228	19.8818	5.50514	11.6304	5.72774	2.67119	0.573306	0.744839	4.73999	2.12856
ENSG00000076108	Leukemia cancer specific m6A-reg-exp gene	69.4202	21.5234	41.474	10.6608	26.2228	91.5922	30.8384	101.685	25.1145	45.0029	111.033	112.139	73.5892	129.136	134.016	124.046	148.487	130.988	116.382	127.25	170.42	114.592	77.1897	141.488	94.0338	194.444	135.17	153.473	112.952	108.01	63.418	60.7091	41.6615	48.2748	56.8431	59.5074	84.3402	93.4492	119.731	118.358	17.9908	77.5491	17.382	23.1519	6.31406	11.6574	19.8963	9.45987
ENSG00000175197	Leukemia cancer specific m6A-reg-exp gene	16.9496	3.51781	13.7984	13.4673	12.3852	19.6459	7.09715	21.7021	0	51.4023	54.9123	13.462	14.9441	11.944	11.4818	13.4637	26.2318	18.3597	8.27072	16.1138	10.024	20.1881	12.8476	15.8849	8.01341	26.6572	11.8968	11.0408	16.3541	22.9122	29.3997	14.5697	21.4735	16.3403	10.9349	14.7202	37.4193	56.8132	24.5759	23.7321	9.91699	10.5784	10.1978	25.2227	6.73867	14.5272	15.2114	9.16739
ENSG00000139233	Leukemia cancer specific m6A-reg-exp gene	11.1531	2.46978	6.02116	1.65282	1.06944	2.57397	2.33792	3.09789	0	3.32481	3.26089	3.98477	2.03716	0.091521	1.44575	3.56237	2.71301	3.36269	2.61013	2.27428	3.79372	3.83693	1.8275	1.81631	1.33977	3.01253	2.95092	2.37987	1.97238	3.31767	0.367857	5.48654	6.17579	2.31209	5.20496	3.25184	18.7682	5.07746	4.12529	6.11266	2.85335	3.07614	1.83265	2.49331	3.47133	2.21395	17.4725	1.38651
ENSG00000139289	Leukemia cancer specific m6A-reg-exp gene	23.2615	13.4746	1.90565	25.7575	4.30391	14.9436	23.1539	22.3437	6.08534	23.2247	60.144	31.1304	47.3645	7.84016	14.8127	32.5615	49.9488	55.5617	35.7903	33.8525	8.82022	10.9895	8.23158	8.54326	7.07692	12.2559	6.13885	18.5207	10.2945	15.1532	0.500024	162.929	264.018	23.779	241.614	37.8222	2.11748	2.79925	2.01729	3.46502	5.83967	19.2539	1.00964	14.4508	6.80842	3.97769	18.8578	9.65315
ENSG00000058272	Leukemia cancer specific m6A-reg-exp gene	30.4984	30.8131	33.0647	15.7516	45.9999	72.4983	35.0022	120.927	3.35207	57.9673	42.1996	60.727	38.5599	37.6537	41.8277	61.6656	63.8671	62.9299	84.0888	83.7301	58.8895	79.3991	26.8806	54.8558	63.3634	149.824	81.678	177.352	117.708	134.667	41.3668	109.721	87.4365	50.6255	87.1758	59.2669	42.2029	35.2036	102.105	115.471	44.3095	88.2895	16.7699	25.4816	67.1082	22.1228	31.5547	16.9813
ENSG00000120802	Leukemia cancer specific m6A-reg-exp gene	29.1926	19.2704	8.92676	61.4919	13.1129	28.4868	22.7882	41.1226	0	16.3047	107.005	115.626	70.6127	52.2423	126.474	116.841	83.8022	89.501	82.1773	183.912	104.61	62.9193	40.5976	77.2079	60.4452	84.294	72.8502	53.4507	66.9396	54.6031	57.0127	51.9008	61.5441	34.1009	49.8941	43.0815	40.9262	46.3778	59.0007	65.8109	27.6055	25.3271	11.8608	25.6212	12.8627	6.90935	17.0378	15.93
ENSG00000110851	Leukemia cancer specific m6A-reg-exp gene	27.4684	10.0241	9.161	0	1.82609	18.7354	24.9706	28.1069	11.2192	14.9739	41.211	33.1432	21.524	22.6957	31.801	27.3468	21.9503	34.4256	36.4819	27.1328	38.3723	33.6089	21.4746	26.1355	23.0441	39.8164	34.6633	30.4687	25.8812	28.4062	14.7349	64.8651	32.6647	15.6742	61.954	14.5132	6.4611	3.20308	29.0736	21.9694	4.46598	10.5219	1.54455	6.18412	2.6868	1.27756	4.47318	2.09604
ENSG00000075856	Leukemia cancer specific m6A-reg-exp gene	38.8923	25.3887	34.7206	20.0917	13.1947	45.869	32.7059	45.183	8.62086	37.8429	80.1635	59.3592	32.1595	42.2347	74.6652	75.1141	75.9032	67.0969	58.4736	64.5516	51.6405	48.866	30.7847	57.1521	50.0592	80.2262	58.5889	47.6294	44.5085	48.4376	38.3107	34.1076	43.7115	27.4435	37.4175	33.7994	30.4058	53.055	73.0434	78.0315	21.4829	33.6487	9.74498	25.45	7.83412	11.26	11.8474	11.5288
ENSG00000110880	Leukemia cancer specific m6A-reg-exp gene	43.623	28.0771	17.5111	12.3227	14.0632	167.897	63.1355	225.538	0.021637	177.835	132.755	83.9863	118.362	89.3062	87.5616	73.6312	97.4429	114.308	128.633	79.933	47.5778	83.2768	54.2414	82.175	154.091	136.153	109.506	164.597	311.196	266.518	74.8418	63.1356	65.98	79.1423	43.9214	68.1141	48.8103	70.3517	75.6041	91.3518	42.6927	30.8708	10.9547	20.4475	5.9505	6.33253	14.2563	14.2389
ENSG00000084112	Leukemia cancer specific m6A-reg-exp gene	9.89338	3.96242	6.49991	1.48129	2.21167	17.87	16.0885	27.3177	0.006691	15.2465	24.4099	12.3161	33.7267	23.3603	31.3587	32.8792	48.2895	31.7028	36.5991	29.8449	15.1488	25.3403	13.8152	22.0259	29.4357	25.8249	32.7819	23.0753	29.2702	36.8551	16.1388	22.0917	32.2521	31.8634	12.9272	14.4008	7.00452	5.72643	19.7527	26.3579	3.38686	5.97077	1.7277	2.65099	0.997078	2.11043	2.25523	1.90804
ENSG00000111300	Leukemia cancer specific m6A-reg-exp gene	10.7258	6.03399	5.89604	8.50741	3.30692	14.0675	9.05486	16.4101	0.014998	10.6383	55.1189	33.4742	20.0499	17.1188	38.718	59.3047	35.1128	37.999	40.4924	42.2813	18.1926	28.1404	13.9085	19.7426	22.9606	32.289	27.4132	30.4232	25.0868	28.33	33.7193	32.0255	34.8472	23.2983	29.5259	39.0063	16.6885	17.0464	22.9954	21.8859	6.50243	8.28942	2.93125	6.06365	2.61931	2.98506	5.05144	2.77752
ENSG00000123064	Leukemia cancer specific m6A-reg-exp gene	25.9898	15.7246	20.5212	8.42461	10.9215	22.0393	18.5156	20.2862	37.5335	21.5661	27.1227	20.2758	14.2387	14.3314	27.3894	37.0404	19.4811	26.4604	17.9906	24.6474	20.6188	15.7959	11.6632	16.3272	16.1352	19.9382	16.5858	15.685	18.2844	14.6353	16.1325	27.1447	18.4436	24.2325	18.7847	11.1508	20.481	20.0846	48.9554	55.1174	15.9377	48.9494	18.6902	17.4598	2.30056	6.59538	8.20214	15.2306
ENSG00000123066	Leukemia cancer specific m6A-reg-exp gene	51.4028	29.5499	27.7539	24.5661	6.43354	82.635	41.6966	108.59	18.8376	34.7443	98.5646	108.024	77.1199	92.1815	102.684	95.9586	115.631	116.658	133.54	121.843	131.507	113.267	80.3212	127.969	146.043	172.73	113.7	116.542	125.764	188.732	57.7618	161.355	120.276	89.5908	124.456	88.3224	56.4614	119.453	153.708	197.502	7.30169	27.159	4.96666	18.8621	7.66153	7.65449	9.98167	13.7986
ENSG00000135090	Leukemia cancer specific m6A-reg-exp gene	20.0549	7.77624	8.53482	4.70362	27.3494	20.9433	10.6913	35.0433	13.6931	24.53	31.9443	58.3561	36.9404	27.7291	45.2155	60.7361	59.942	49.9113	53.5186	69.9842	96.1612	54.4745	35.5084	41.928	27.7759	70.7357	64.4964	59.039	44.6175	46.8041	12.1371	43.0143	34.5665	12.3751	32.7824	27.8182	72.8861	98.7068	110.839	135.813	26.7467	57.9774	19.2688	23.9397	27.793	19.4709	24.7981	17.6723
ENSG00000111737	Leukemia cancer specific m6A-reg-exp gene	26.7604	17.3201	9.07075	10.4391	7.03607	20.4908	27.5859	30.9458	0	39.6977	20.0889	25.1957	22.9682	22.0214	25.5151	24.501	23.7881	27.8736	23.8127	18.8073	20.6526	22.5826	13.7017	20.965	17.3451	27.725	21.9247	23.0863	29.0697	26.1117	20.3326	20.3097	20.2119	16.7396	24.873	16.2478	27.3187	14.2372	32.0608	36.9109	9.51365	21.2227	4.45672	7.48762	3.48825	1.39708	7.97095	3.69907
ENSG00000157837	Leukemia cancer specific m6A-reg-exp gene	22.7928	16.0114	14.0319	22.8578	11.5654	24.135	19.6932	36.8532	0	43.9524	56.0536	42.1718	25.5912	39.0903	44.3558	35.3083	42.2083	59.906	42.979	47.3797	54.1394	39.7555	33.0991	44.8776	36.9072	53.6641	49	59.3667	45.4283	39.7401	32.3876	38.2221	37.351	27.4658	35.8036	31.0439	15.0342	14.5602	36.562	43.4949	6.44094	14.3502	4.95032	6.10596	3.30735	3.71091	6.855	5.56008
ENSG00000157895	Leukemia cancer specific m6A-reg-exp gene	7.81082	2.7843	4.44892	4.3277	4.10177	4.93318	3.38401	4.02034	0	9.58935	13.0957	10.7947	5.33112	8.95637	10.9907	12.4721	7.21168	11.0624	9.89373	12.2546	12.4604	7.24495	6.14134	7.95174	9.94723	9.74551	8.62245	10.5645	9.65379	9.01553	5.04567	6.87404	4.92454	5.04271	2.9704	2.65276	8.06877	3.04566	8.69136	11.3033	7.97981	1.96364	5.70001	7.4115	2.91982	3.92	5.12507	5.46472
ENSG00000089094	Leukemia cancer specific m6A-reg-exp gene	38.2122	7.11289	17.7286	1.60213	8.01573	24.5396	18.0336	22.7946	7.86371	29.8759	20.4289	21.3046	20.3461	16.9835	19.7979	16.7779	15.9165	18.6257	17.8358	29.5392	14.0483	11.5163	13.0946	18.4642	19.2107	28.4648	25.6364	39.088	18.5429	35.1353	28.7581	9.90682	12.7314	14.9754	8.58828	15.1655	39.4295	32.2006	67.7371	65.8858	3.47065	12.057	3.78288	5.76248	1.63875	2.55966	5.46481	9.11999
ENSG00000111011	Leukemia cancer specific m6A-reg-exp gene	54.3376	20.7854	33.4451	9.04449	12.7529	69.4425	22.0237	55.3608	4.022	36.5524	47.051	48.2381	25.0741	22.1951	27.2188	59.042	41.7251	60.2771	56.548	56.1079	53.7202	60.3045	23.662	42.5681	19.9062	70.9348	43.786	69.2047	36.1535	56.0341	29.2887	68.3982	60.0837	26.19	60.4999	47.5344	59.6508	71.9066	90.4944	106.464	32.5818	69.554	13.4552	19.7848	27.103	21.3376	49.0168	20.6395
ENSG00000139722	Leukemia cancer specific m6A-reg-exp gene	27.6718	19.7141	3.49886	30.3512	5.45091	12.1511	20.3542	16.9309	1.15595	30.1897	47.4664	78.1302	43.5628	60.2709	69.8929	63.0909	92.3057	38.0829	48.4416	59.7859	62.2257	72.6555	67.9379	73.9	51.051	84.4277	83.3503	61.2746	53.5395	63.5039	51.3205	17.8513	26.0532	40.9992	33.2671	39.9989	11.3357	12.0536	65.976	60.3249	2.43048	4.61006	1.216	2.18343	0.660798	1.64448	5.39621	8.56834
ENSG00000119242	Leukemia cancer specific m6A-reg-exp gene	14.4126	7.53511	13.2276	1.99819	5.25923	7.49286	9.33799	15.7963	0.125028	21.6317	6.0738	9.38435	11.7173	12.2952	12.5433	11.5486	15.3912	15.8956	15.8761	12.3434	21.7691	11.5956	6.02076	11.254	13.9625	19.3484	12.5202	19.7497	19.242	15.5152	10.2239	24.0646	26.7878	16.3341	20.4243	12.3371	5.03717	4.35575	35.4788	33.7271	4.22154	34.025	5.80183	5.29471	4.74578	6.19401	7.07186	4.48778
ENSG00000150991	Leukemia cancer specific m6A-reg-exp gene	540.844	219.015	489.157	1025.45	394.39	615.153	537.885	914.723	621.641	936.241	99.8714	104.122	75.385	123.77	77.4403	90.2931	84.1447	106.555	124.229	34.8601	99.1066	103.146	91.1982	120.589	91.8139	95.9798	93.7801	123.656	116.707	123.143	82.4711	223.532	189.322	232.504	148.137	213.11	284.115	352.825	147.482	153.279	316.532	1060.78	259.71	610.79	248.508	170.328	365.927	349.826
ENSG00000177084	Leukemia cancer specific m6A-reg-exp gene	44.5034	21.1773	11.4056	29.8795	15.0397	31.5289	15.7446	22.1538	0	37.9038	65.9626	51.975	15.6863	32.7845	56.447	69.9304	40.4178	61.3582	37.0157	40.4999	42.6276	30.5254	15.2605	50.0209	34.423	60.1677	50.9663	50.3907	37.2307	27.253	64.2078	18.7689	25.4795	20.4143	19.402	29.3012	62.7978	78.9118	31.7203	39.9809	13.2004	35.2509	19.8452	19.5009	4.26539	5.74711	11.2045	15.7936
ENSG00000176915	Leukemia cancer specific m6A-reg-exp gene	40.1889	14.9246	17.145	14.104	9.0836	37.0164	20.2323	35.3127	0.024026	32.7208	47.5452	40.4051	39.0361	33.4425	54.2679	64.0078	74.5913	54.1834	67.8827	41.4849	42.0439	39.0706	21.546	35.2029	30.2689	44.5481	37.4737	34.7689	38.7718	40.4378	58.387	112.908	69.0095	37.3396	69.6414	35.998	30.8646	35.4092	53.6272	70.1575	15.6131	33.1902	13.6611	9.22232	7.39457	2.07597	10.6409	7.66395
ENSG00000090615	Leukemia cancer specific m6A-reg-exp gene	46.8555	11.3915	13.0783	4.72999	5.35877	30.0479	21.2976	30.1666	9.26431	16.2538	49.485	43.5258	47.504	70.365	67.0254	38.6797	72.9545	70.9461	45.1211	44.5483	42.7086	47.7627	38.7459	70.3912	52.1804	70.4068	61.0063	51.7824	60.3415	56.1932	40.1369	61.7804	21.017	42.1794	36.2172	22.0996	20.6927	18.7602	62.1838	70.0676	3.82863	59.5889	6.08534	10.9897	1.57736	3.13996	5.22718	6.07748
ENSG00000151835	Leukemia cancer specific m6A-reg-exp gene	1.5558	1.90328	0.815978	3.85737	0.309962	10.3651	6.72991	8.21789	2.33707	2.95992	2.04174	2.09455	9.91685	2.69453	2.22631	7.96339	2.05385	1.70373	5.84132	4.62376	2.74605	1.73905	1.77032	3.44567	5.21521	6.95141	3.43399	3.55225	20.4116	24.7275	4.36518	4.05593	21.2524	21.9246	9.90412	22.4402	4.52143	14.138	2.772	5.03698	0.703173	1.13431	0.269332	0.914916	0.445158	0.24013	1.03788	0.133589
ENSG00000151849	Leukemia cancer specific m6A-reg-exp gene	53.9794	7.71025	3.51255	7.46056	1.44311	25.2546	19.094	18.0889	0	8.055	18.0769	14.2674	4.36564	2.36475	20.1344	12.0826	14.4258	19.0247	12.9492	22.1773	10.156	8.61722	3.04739	8.07143	8.59924	11.0201	6.14726	12.167	8.23468	8.37924	11.876	11.2966	14.1538	1.85664	10.4161	6.26877	39.9482	56.4954	3.452	5.12261	3.42747	8.13353	3.43843	2.34574	2.90749	0.448962	2.54233	0.712353
ENSG00000127870	Leukemia cancer specific m6A-reg-exp gene	11.6763	5.0315	5.63544	2.26794	2.07016	11.0673	12.9853	16.4903	0	3.6287	9.26988	22.661	10.8476	8.77698	25.0695	14.242	25.8825	21.0715	5.55041	17.4264	8.06376	7.95746	4.56239	12.4243	7.20874	27.2142	15.0467	3.41	8.34031	18.3499	7.81812	26.6742	26.4312	13.332	27.6232	24.1076	100.027	103.909	32.1295	27.1449	6.4371	11.4219	6.37995	7.55207	4.51239	1.37387	10.0802	2.0983
ENSG00000122033	Leukemia cancer specific m6A-reg-exp gene	39.1095	27.5515	22.7069	1.7676	9.0572	22.5602	13.8538	27.1252	0.158001	43.1441	26.0414	25.6611	11.1502	10.2373	30.0588	13.9183	38.2261	28.9777	33.2098	21.6144	24.581	20.1535	9.08397	13.7697	11.7174	32.7174	19.9292	26.0747	22.3166	15.0611	13.7122	17.5203	23.6003	16.1166	27.4839	35.4002	133.889	129.141	24.149	38.0524	20.1221	60.1341	41.1476	38.3581	43.8529	28.5653	54.1144	27.8184
ENSG00000139514	Leukemia cancer specific m6A-reg-exp gene	35.365	17.487	11.8981	21.371	3.35216	24.9752	27.4013	16.9156	29.4786	7.92823	49.6499	58.3602	24.457	30.4824	115.914	60.1067	65.7708	70.6612	45.7035	52.8901	40.2507	28.8825	31.003	23.8752	27.0573	26.2446	23.2265	30.1475	55.9914	45.7642	9.14007	18.836	42.1422	26.6399	21.5745	24.6108	75.5428	54.7554	8.51439	7.71237	0.619937	3.01242	0.090055	0.206661	0.173938	0.143172	1.29374	0.533331
ENSG00000133104	Leukemia cancer specific m6A-reg-exp gene	19.5474	19.1765	8.97174	1.22	2.64982	56.6238	19.3552	55.8715	26.0988	28.1156	12.3178	9.16929	28.2678	13.9665	11.777	14.1855	15.4192	27.7881	18.0402	14.9039	7.60334	14.1269	11.4831	17.3887	25.3698	25.5217	20.405	33.7565	27.8985	35.6097	22.6156	29.8176	32.441	20.8459	25.4425	33.105	39.4809	32.0076	12.8265	13.2746	1.18714	1.8074	0.318332	0.776927	1.01269	3.3291	3.60045	2.03305
ENSG00000120690	Leukemia cancer specific m6A-reg-exp gene	31.234	10.9942	33.063	23.7309	5.21258	31.5772	34.1042	39.3307	17.7402	6.9714	65.1379	65.7423	71.3246	65.1777	82.5188	32.9823	77.4678	64.8314	65.7195	61.6571	70.9467	50.5385	45.1749	71.7517	48.8696	70.7664	45.7568	87.8274	45.653	61.2153	32.7447	51.2333	65.9774	42.3164	65.5712	42.437	28.018	36.6645	88.8155	87.6444	11.694	24.297	4.04435	8.00903	8.68162	7.37723	10.8263	6.35573
ENSG00000120696	Leukemia cancer specific m6A-reg-exp gene	2.70982	1.46925	2.58651	1.15672	1.09562	3.16518	3.73069	3.50547	4.28972	6.79104	4.29287	3.77223	3.42002	3.01724	4.82132	2.71173	4.02088	3.1179	3.80182	5.54554	3.89979	3.33737	3.03692	3.75094	5.61196	5.66528	4.7038	5.20833	4.43274	4.06999	4.06941	9.34014	10.1519	4.20543	9.8497	8.23226	3.05693	2.9244	2.11385	2.47958	1.3776	3.2176	2.46582	2.7418	1.61487	2.01738	3.11075	3.27512
ENSG00000133112	Leukemia cancer specific m6A-reg-exp gene	638.171	1847.62	243.313	845.59	362.714	720.258	1493.35	1860.3	673.49	4440	329.213	281.483	303.979	265.97	357.923	123.664	460.731	254	348.965	199.285	308.17	282.735	279.447	308.963	151.824	355.331	182.224	358.481	257.026	335.285	218.457	1241.19	1778.19	647.65	960.853	2965.61	791.598	1479.56	527.322	494.22	766.544	1708.91	759.139	1149.13	1495	669.154	2743.92	1050.04
ENSG00000123200	Leukemia cancer specific m6A-reg-exp gene	25.9644	18.1117	19.707	6.08409	8.15744	35.5397	18.9101	44.2469	0.119653	14.3996	21.4231	28.5334	11.3033	11.2358	14.6663	17.2895	22.0452	27.4249	38.4936	19.0056	20.2847	23.8675	9.00347	13.7594	9.58905	35.0599	18.7933	43.9607	21.4496	30.5466	10.9774	39.5103	36.5001	13.0423	34.5873	18.3645	15.8322	16.9647	46.1457	74.5241	17.6003	28.174	9.31201	14.3478	57.965	41.104	80.6839	34.6239
ENSG00000283208	Leukemia cancer specific m6A-reg-exp gene	1.60826	0.334333	0.466818	7.40062	0.844387	1.68184	1.1458	3.12533	48.6366	1.22966	9.22539	9.62963	7.75048	6.04066	10.5073	13.2725	10.161	8.51856	17.1952	8.18394	7.48222	13.3385	7.54145	7.5304	5.14106	20.452	12.8707	10.9323	5.97442	12.3444	6.23918	18.8185	13.4962	4.40238	13.0334	12.3647	6.55087	6.94488	5.48922	21.0136	0.249196	1.56562	0.904978	1.4342	2.08863	0.037851	0.745353	1.0137
ENSG00000005812	Leukemia cancer specific m6A-reg-exp gene	4.01445	3.70443	3.05918	0	2.03455	14.1165	10.1587	23.9951	0	13.9667	27.1262	42.412	25.6897	20.6897	37.5692	18.3469	41.6517	29.7806	36.6644	22.6838	52.7931	38.5283	24.4302	28.8908	26.5833	52.3355	40.5773	49.4505	42.1386	41.112	10.5421	61.3096	47.3263	17.3427	57.9513	33.8173	29.2907	31.6286	22.8819	27.1536	5.24033	11.6911	3.93508	6.80957	12.0528	6.56033	14.8543	5.24498
ENSG00000152193	Leukemia cancer specific m6A-reg-exp gene	4.87417	4.45096	2.35338	0.961123	1.25648	5.80334	5.59431	8.20305	26.0131	4.32294	11.4207	12.5569	3.30238	3.26779	9.0117	7.65319	11.9373	11.069	13.6991	6.55894	5.44696	6.94434	2.81877	4.04324	3.01953	10.5288	5.79962	8.13806	6.30549	8.09927	7.19336	13.8829	10.7471	4.59206	9.78585	9.98461	26.8484	25.2087	4.68411	7.19435	2.03897	3.80794	0.899802	1.90884	1.69714	0.899325	2.18314	0.335009
ENSG00000134884	Leukemia cancer specific m6A-reg-exp gene	33.3419	13.8652	15.9182	26.6156	9.49277	60.949	20.1612	71.6897	11.1603	64.5684	75.8813	91.3472	47.0374	57.404	116.218	59.538	139.777	83.0525	144.575	88.3597	77.5411	95.6048	46.0382	75.28	62.5461	113.618	87.3839	102.696	59.8746	82.3134	35.7652	133.265	119.624	46.5926	92.0698	98.172	230.518	231.073	80.1838	79.46	27.5663	49.1367	12.1296	18.094	21.7197	15.274	50.8323	13.2564
ENSG00000174405	Leukemia cancer specific m6A-reg-exp gene	3.28429	1.42992	1.27592	0.636614	0.696732	2.70165	2.98182	3.81205	0	1.3397	7.52952	9.5856	4.98906	5.23105	7.28784	6.48863	12.92	12.4553	9.25927	4.08231	9.09777	10.515	4.70816	5.49703	4.30164	11.7768	6.19883	9.91117	8.35266	10.9301	2.40478	17.7769	7.47384	3.9205	16.7714	11.1781	24.6407	17.9989	5.26783	4.84976	3.92447	5.75081	7.23036	2.29035	2.08919	5.25605	7.46593	2.3079
ENSG00000185950	Leukemia cancer specific m6A-reg-exp gene	0.35824	1.08926	0.281729	4.47945	3.75511	3.9568	2.17877	7.28322	10.9287	24.254	6.33354	12.2523	17.7654	9.76305	25.7044	2.36848	16.3682	11.0621	19.4404	41.8329	16.5123	8.56713	17.8665	10.2486	8.39267	11.2998	7.90892	11.1653	16.4573	15.555	5.62697	24.5776	48.6295	12.0564	21.2828	13.2107	23.4008	18.779	36.6599	25.7035	18.8675	20.5663	7.23121	23.7822	23.834	10.8398	23.4992	19.8514
ENSG00000134905	Leukemia cancer specific m6A-reg-exp gene	43.7028	22.9801	49.248	1.81641	14.9819	46.956	20.2242	34.2129	0.167561	58.3817	58.9254	73.9525	54.3196	34.9683	124.754	45.5901	89.9364	73.7367	68.8715	44.1051	53.6077	58.8669	26.607	40.7	59.1475	55.2208	54.8702	53.4854	53.5199	40.976	32.9099	56.1014	39.0062	30.0156	35.7483	52.5862	96.6573	43.9848	76.4678	85.7873	18.4628	29.5083	18.2839	24.4598	7.55621	14.8253	24.163	18.6437
ENSG00000092201	Leukemia cancer specific m6A-reg-exp gene	48.384	38.687	23.2497	19.3491	19.037	57.5995	53.6668	64.7114	3.58072	72.1705	57.4675	64.8517	29.652	24.8541	43.1562	107.308	43.47	78.4413	29.5772	84.0908	35.8703	34.9809	17.6903	28.8346	30.7905	48.3738	36.1807	47.4652	53.5144	53.0917	55.8485	57.6384	63.2498	33.6565	57.2848	33.4805	121.016	110.922	46.4966	52.3137	29.6126	54.8935	17.3237	22.2863	10.1716	8.73129	20.0997	9.38252
ENSG00000100461	Leukemia cancer specific m6A-reg-exp gene	51.1998	15.419	38.3357	1.23209	26.921	67.354	33.7669	62.7879	0	134.96	39.3393	44.5286	19.5108	51.749	57.6012	34.5115	42.243	33.9302	24.5991	57.419	62.6345	48.2985	37.0242	44.6752	34.9056	70.3271	61.6614	55.1781	40.0637	59.3393	27.2683	75.6573	45.227	29.703	52.9014	36.2745	54.0535	50.0463	72.8736	129.152	4.45029	56.6487	14.1692	15.6243	20.0503	9.53839	24.0507	14.2572
ENSG00000100813	Leukemia cancer specific m6A-reg-exp gene	178.3	44.0356	75.4222	60.2506	57.6388	141.025	58.0645	157.971	8.36343	154.29	155.799	144.163	61.505	123.713	127.432	192.739	182.82	161.139	119.105	160.56	169.264	139.562	75.0546	150.357	103.061	196.113	175.998	168.595	119.916	135.815	111.775	121.935	123.876	68.1362	102.029	97.3848	184.795	167.997	176.733	198.94	28.9601	123.899	30.5079	47.346	12.8111	27.7919	53.7099	42.0808
ENSG00000215271	Leukemia cancer specific m6A-reg-exp gene	11.475	3.04761	6.14237	1.85017	3.75576	8.17783	5.64487	7.93562	6.27969	4.79115	6.5953	8.77186	5.16636	2.68364	8.04052	8.42812	8.02087	5.40256	3.74248	7.51337	10.4584	6.69422	7.84072	5.83259	7.86905	12.508	5.48415	10.8156	8.42276	7.49697	9.31446	11.2816	14.6296	5.06597	9.24428	6.30485	9.66247	8.82083	4.86084	6.01734	3.41406	5.38119	5.18832	2.02372	3.06924	2.02419	2.04757	2.99803
ENSG00000254505	Leukemia cancer specific m6A-reg-exp gene	73.7875	18.6922	42.0406	4.0378	47.0387	38.7069	7.00211	64.5094	0.03167	64.6421	20.1876	26.1639	17.8569	27.6208	15.9228	32.2072	18.2568	22.414	26.4694	10.7071	24.0312	37.6097	22.7812	24.519	15.709	36.1947	30.5694	27.7376	31.6244	25.8151	22.9309	24.8623	20.021	9.98165	20.1405	13.7775	62.6317	53.9588	64.991	81.6752	33.2226	61.0893	29.0389	25.8145	29.4103	11.015	47.0887	19.9476
ENSG00000129559	Leukemia cancer specific m6A-reg-exp gene	90.5647	114.785	91.3076	211.54	101.134	51.8193	87.0733	93.1745	130.727	138.258	29.3889	46.0358	38.8858	35.1368	37.4596	55.2843	42.5401	51.3181	26.9115	40.4334	55.5429	29.0177	16.4921	24.514	31.8331	53.482	35.1304	40.4406	38.0728	37.2278	25.1367	60.8153	55.085	32.3988	48.4114	42.0422	135.026	130.467	54.4379	60.0494	156.756	103.995	84.7331	75.6119	57.7748	40.2538	72.9863	24.6426
ENSG00000092330	Leukemia cancer specific m6A-reg-exp gene	26.468	13.5047	18.0314	16.7698	17.076	42.9331	23.5738	21.2739	7.28141	54.6872	14.0822	17.3342	13.393	25.0942	13.4134	12.3218	12.715	16.4816	15.8753	14.6506	30.3727	15.2877	9.59995	29.3867	19.4033	23.4884	14.8766	13.3726	14.6388	20.8544	8.58531	28.9071	19.3637	17.1113	25.5624	21.9498	20.8633	24.4737	31.9848	57.7924	17.3169	31.0203	21.3854	15.3616	12.4113	2.56233	13.3976	12.6517
ENSG00000092148	Leukemia cancer specific m6A-reg-exp gene	45.5483	37.8494	33.4066	35.6425	57.394	93.1772	52.1366	114.208	2.94568	48.4641	133.337	138.273	85.5746	82.9484	190.194	142.199	143.455	184.422	88.296	113.506	131.943	133.432	90.2853	122.017	115.999	174.653	125.715	167.13	111.512	141.665	101.055	204.611	184.848	104.463	163.48	214.906	125.505	151.581	81.4623	136.453	46.6705	67.7188	44.2043	45.0528	47.4992	16.1221	62.4411	38.746
ENSG00000198604	Leukemia cancer specific m6A-reg-exp gene	31.76	25.4189	26.6612	21.5552	30.976	39.0822	32.3617	30.2213	0	14.2748	28.9711	71.9241	28.8044	19.9729	33.248	57.0163	42.4844	44.5271	37.8417	47.0305	51.6563	49.1282	21.1157	31.6618	21.25	53.9477	35.8052	34.2526	24.1307	34.1569	42.5904	72.0295	37.2652	32.552	51.3981	34.4986	115.208	89.3849	56.0848	72.8658	16.3977	64.3229	8.04917	19.5095	25.3016	8.02727	21.9117	8.31198
ENSG00000129534	Leukemia cancer specific m6A-reg-exp gene	17.0815	10.7057	5.31268	0	3.84556	21.9621	10.9704	20.0132	0	7.35027	25.5947	31.0454	15.2657	8.34158	22.2772	40.6557	15.8839	23.11	21.6119	39.1901	15.0229	17.3592	8.22874	14.9242	7.74153	21.4902	12.3108	21.1677	10.4559	27.4466	31.7734	51.9902	56.9598	16.711	37.7599	22.8169	87.0755	101.709	43.6381	54.2618	4.12036	11.9775	2.29263	15.8422	6.8604	0.528296	6.28341	4.95011
ENSG00000100485	Leukemia cancer specific m6A-reg-exp gene	9.08944	3.48509	3.74908	3.60732	3.58958	13.5849	7.93422	25.1265	0	12.4705	27.1436	31.4069	27.6907	29.7526	30.2655	22.0157	36.4918	20.8495	23.4665	34.5652	83.7205	49.0169	34.0607	37.5051	30.1084	69.1655	43.4517	61.7269	40.0326	52.9413	15.2639	76.3844	41.4372	24.1337	58.8098	62.5392	16.4622	26.6256	27.5585	41.0546	7.8775	10.8954	8.33686	4.8421	4.79447	1.45605	7.65483	2.79733
ENSG00000100503	Leukemia cancer specific m6A-reg-exp gene	21.7465	9.13881	9.91342	4.06856	5.02895	19.8402	15.1876	32.5682	0.01688	5.65518	20.2308	34.2138	27.7887	15.5331	14.7332	44.5009	23.3046	48.5215	25.1673	20.621	14.8506	35.6274	15.1899	19.1637	23.6579	39.0666	25.3183	35.9429	27.4271	46.0499	27.8152	33.7782	26.9085	19.1596	37.2093	31.0198	30.845	21.2179	79.6914	93.014	3.1888	20.5078	6.75023	3.01495	1.80425	1.27424	5.90186	2.7599
ENSG00000100523	Leukemia cancer specific m6A-reg-exp gene	8.06741	3.07361	2.24652	1.74099	1.67003	8.92022	5.84829	12.0816	0.512202	3.28851	17.8084	25.5559	15.4722	6.83562	13.8762	15.0854	17.0671	17.9917	17.7517	15.2235	13.6818	13.3099	10.3309	14.3459	12.9008	21.3136	17.5143	18.4717	14.2596	17.895	15.0998	20.4532	14.7151	10.4825	10.8431	17.7377	13.4901	18.96	43.6902	38.7624	1.02119	6.93244	2.58015	2.67667	0.467368	0.891905	1.16183	0.587999
ENSG00000070367	Leukemia cancer specific m6A-reg-exp gene	13.682	7.87505	9.28474	1.22995	0.391368	20.7158	21.8795	28.522	3.03118	3.00289	16.2213	21.7873	20.9462	13.4835	26.6007	34.0918	21.6793	29.2883	15.0183	19.8749	19.9899	21.6612	11.961	14.9116	19.2298	23.5866	16.8153	26.0648	32.5536	21.8204	21.0638	38.3045	45.2117	18.8396	28.3195	34.0312	29.0534	37.3313	19.1655	18.8365	7.44376	8.43804	6.97947	8.98344	1.82591	1.88421	3.00219	1.44871
ENSG00000181619	Leukemia cancer specific m6A-reg-exp gene	0.87125	0.249634	0.931763	2.59633	0.219805	1.61535	0.532973	1.42799	4.21068	1.55039	1.88231	2.47952	1.64869	1.66853	3.48317	3.79522	3.96832	3.29228	4.04056	2.76804	1.83195	3.79404	0.87538	2.07022	2.33662	3.5331	3.33883	3.98982	3.517	4.18347	3.92795	6.33111	5.93992	2.32081	2.54663	1.94732	6.28196	6.60075	1.40598	1.52885	0.404471	0.214824	0.346093	0.415735	0.33479	0.34171	0.622838	0.283641
ENSG00000126814	Leukemia cancer specific m6A-reg-exp gene	3.35064	4.8391	3.04024	3.13817	1.19931	8.24965	3.30842	6.14778	0.767906	4.87898	4.97599	4.80768	2.82297	3.38121	4.37991	8.4448	4.40273	5.98844	4.33462	4.02559	2.54148	4.82514	2.33915	2.21075	2.66836	5.04875	3.89717	5.13083	4.09652	5.47835	3.23946	14.9904	13.2101	5.99624	10.6063	7.13817	22.0637	25.8164	1.76136	1.64246	3.9285	5.50128	2.10793	3.5168	2.13172	0.865919	2.37856	1.19686
ENSG00000140006	Leukemia cancer specific m6A-reg-exp gene	3.04204	2.89741	2.20442	0	2.82187	5.83776	3.52582	4.55292	19.0063	4.35771	5.7038	5.62584	1.63676	3.50864	5.7104	7.3309	6.11239	5.14514	3.88822	7.29483	1.97076	6.0658	1.97323	4.17465	1.35532	5.76758	3.03544	6.31216	1.71177	5.97125	5.79295	10.9848	24.2991	4.62403	10.9788	7.50882	8.25006	7.99431	5.9439	7.46891	4.60187	3.54013	2.8539	3.28526	2.98817	2.25695	2.85977	1.98841
ENSG00000139990	Leukemia cancer specific m6A-reg-exp gene	47.1859	12.1731	40.1596	4.2665	7.12039	35.9917	16.6979	57.2959	0	34.5523	25.2032	31.2674	27.1293	23.2345	24.0924	29.0818	39.7028	28.0036	29.1368	33.2873	40.8693	35.4068	22.4224	32.5913	36.8955	56.4094	52.5676	47.7747	54.19	43.6084	15.0902	38.7511	33.3922	13.061	40.1203	27.034	16.5341	17.8324	27.2957	46.8685	14.0858	51.6882	16.7682	6.64072	0.448853	13.4711	3.03704	13.8637
ENSG00000119673	Leukemia cancer specific m6A-reg-exp gene	9.36781	4.14526	5.22707	0	5.94966	6.77388	8.97047	13.6522	0	10.9828	4.99282	15.799	7.30264	14.2591	16.863	6.45873	7.25185	12.5372	9.86488	8.02105	17.8682	11.5692	18.5179	11.7207	13.4458	22.3495	11.5624	18.7006	32.8076	18.1198	7.23916	3.07404	3.94449	13.7807	2.54403	24.7483	8.11862	5.05565	4.97884	1.18339	26.5988	26.6473	28.2248	11.8039	9.73221	11.8739	22.8102	18.2508
ENSG00000156030	Leukemia cancer specific m6A-reg-exp gene	36.1687	6.59295	12.5797	8.78572	7.06768	41.4522	18.6187	39.6526	0.086236	54.1963	42.4574	53.1757	20.5055	52.1535	49.7179	43.7833	52.7539	49.522	43.7978	41.0777	62.527	62.1298	41.5819	70.1388	61.6617	94.6099	68.202	73.3024	95.3273	110.222	34.8634	21.8389	33.77	40.9169	24.5716	35.354	32.7394	36.3151	97.5985	110.962	7.84956	37.4877	4.35846	2.2917	1.25281	2.03272	21.1709	7.53954
ENSG00000119638	Leukemia cancer specific m6A-reg-exp gene	29.6852	9.44899	18.1114	50.8166	11.8387	35.3444	20.8655	51.5971	3.62455	55.6988	45.1214	38.2753	35.5459	47.1168	36.5931	52.543	45.1109	51.479	41.239	53.7877	56.8363	44.9993	31.0889	50.9528	58.6671	59.4439	64.2344	69.4524	66.3702	60.4075	22.8532	38.7084	39.1347	20.9098	29.3662	42.2806	61.3959	66.9784	29.7798	34.4279	24.834	28.2864	20.1043	14.2425	5.48103	10.1335	6.85019	10.7566
ENSG00000119699	Leukemia cancer specific m6A-reg-exp gene	7.3875	3.14898	19.568	6.9803	8.05844	31.9968	12.4931	29.5671	0.02542	53.4492	5.86043	4.83911	11.7348	6.2151	7.06055	21.8671	24.465	30.7686	22.6878	31.7359	6.50565	5.42092	3.49932	7.18315	12.1686	23.1281	12.7698	23.8464	72.5736	41.3602	25.8318	87.2249	39.8626	37.3707	78.7475	22.3907	0.699599	0.458051	3.88715	4.45952	1.49056	7.91802	0.730082	1.13902	2.00673	1.97703	5.55943	2.62805
ENSG00000013523	Leukemia cancer specific m6A-reg-exp gene	21.7019	8.70467	3.61641	3.99299	6.90107	14.4228	9.38975	18.6385	0	20.5726	34.906	22.9221	20.7602	22.0628	39.3904	30.1593	30.7746	56.4827	27.3549	33.1298	17.0579	26.6185	20.9803	18.9484	18.8971	29.0717	25.5731	24.2707	19.2049	25.7085	11.0859	14.3198	14.4207	7.52532	10.7902	9.07814	21.9891	22.8416	10.5719	11.8584	1.86574	25.8092	6.27581	1.25566	2.30512	0.317361	4.54812	2.21057
ENSG00000119669	Leukemia cancer specific m6A-reg-exp gene	7.2649	7.26883	10.7835	5.14665	10.3063	7.65764	11.3535	10.6333	25.4363	24.6709	13.2913	5.52975	9.96114	11.2282	10.0398	6.21204	9.23505	11.4747	15.0807	8.60872	8.28258	11.9472	7.42531	8.75389	14.6318	24.6649	12.2035	10.9321	21.4825	22.0809	19.7262	37.8478	33.1173	30.7044	33.1881	15.4475	2.88313	2.7144	20.4934	15.8474	7.53284	9.02302	5.44321	4.46617	1.14376	2.93842	4.34636	5.54881
ENSG00000151445	Leukemia cancer specific m6A-reg-exp gene	20.0447	8.30789	8.32349	5.19995	4.80301	12.4293	11.4135	18.7746	0	25.0476	10.8016	14.9843	9.67042	14.2976	18.0749	14.5097	14.5958	17.8479	12.6538	15.6254	28.9225	15.4834	10.335	17.7801	15.9417	19.4544	17.1001	22.4324	16.9214	15.5397	12.7963	20.8833	14.9203	8.84784	17.6861	9.4745	21.1726	26.4304	10.6242	16.5214	12.0018	12.896	5.83292	2.57138	1.43772	1.68339	3.57422	3.09624
ENSG00000100601	Leukemia cancer specific m6A-reg-exp gene	3.05603	1.12819	3.33927	0	2.07055	6.65434	4.53679	7.75709	0	9.27967	7.35093	8.03117	5.79644	8.66698	7.72607	7.49123	5.14102	8.16743	4.07237	7.62575	14.7447	8.18234	5.04862	6.88889	7.42916	11.5838	7.71847	8.15171	9.77329	7.58667	4.8152	8.4564	6.83847	4.14519	6.74373	6.77944	11.5103	10.4147	5.40624	8.06211	3.67455	5.04512	2.10834	1.01916	2.32789	1.93908	4.70394	1.49995
ENSG00000071537	Leukemia cancer specific m6A-reg-exp gene	21.8988	16.3404	17.9116	11.2894	5.92077	37.052	21.3939	41.1218	3.96464	11.1453	48.7476	54.5655	40.9259	57.4721	57.3104	50.0347	49.1953	56.8594	52.0822	59.359	74.239	77.432	71.9411	62.9491	67.9334	94.6308	81.5573	81.4571	91.0573	87.7752	13.8202	52.1096	51.8209	26.9373	52.4408	40.7623	27.4047	45.9235	36.7635	43.694	31.2626	49.6343	34.262	21.3739	11.2636	8.84312	22.3483	21.5268
ENSG00000053254	Leukemia cancer specific m6A-reg-exp gene	24.0838	2.49862	26.481	34.2129	6.30999	39.1572	22.6165	60.7089	20.0886	33.6561	22.9512	68.0699	73.8589	68.5744	59.7026	38.2289	58.67	62.9491	71.2581	73.8582	128.22	90.3071	41.4562	75.3223	90.3471	124.34	102.747	116.854	182.744	155.211	45.6268	67.6733	61.1021	64.1873	63.2656	76.2083	31.9521	39.2599	108.543	104.768	23.9289	38.2379	15.1247	9.60609	9.84602	12.9559	21.9876	21.0431
ENSG00000119720	Leukemia cancer specific m6A-reg-exp gene	8.89407	7.95901	9.69275	2.79824	11.568	8.00607	3.95755	10.7838	2.03583	37.7066	9.07802	11.1172	8.81368	12.9614	11.7107	11.1123	15.4039	14.0289	11.8911	16.3145	25.8005	17.8921	7.84592	18.2743	17.6124	19.7249	21.7559	16.1735	16.0019	15.4463	8.48672	9.12979	12.4218	8.72719	9.89693	6.24967	13.3453	7.46371	11.9489	23.4348	3.22937	7.15869	1.9502	5.44465	2.48371	2.20453	3.86061	2.45888
ENSG00000100796	Leukemia cancer specific m6A-reg-exp gene	51.0352	16.7154	23.9956	5.87313	14.1359	50.9044	28.697	52.158	0	63.2384	54.745	71.9717	43.0065	43.7948	54.9104	64.7712	54.7056	69.8659	53.4729	78.9427	88.9998	76.5116	42.3479	48.0938	40.2883	87.3102	53.7562	77.734	55.1437	59.5097	44.302	93.5803	59.9175	52.415	65.6703	68.7926	63.4328	51.8443	74.9373	78.3789	41.559	78.2848	40.6738	21.5717	15.2598	32.2405	64.8999	31.9277
ENSG00000089737	Leukemia cancer specific m6A-reg-exp gene	44.8458	19.3963	54.9109	102.478	37.1701	50.143	57.2369	76.4101	50.0598	94.3631	30.923	54.3777	31.6076	23.9925	39.0372	31.4688	46.0394	44.1085	29.0593	26.5368	37.9021	47.5666	23.0455	29.3266	29.0962	50.2148	40.3768	37.7643	40.1165	39.693	29.7719	48.9531	44.8543	36.1857	40.6324	31.5899	47.8121	49.7485	64.2858	70.6674	40.4068	59.68	33.6012	19.8266	33.5281	19.1361	46.0554	33.8441
ENSG00000100697	Leukemia cancer specific m6A-reg-exp gene	38.2863	16.2028	12.3717	18.3306	4.94794	44.6737	20.9555	30.6563	0	8.22761	50.4956	73.425	44.1109	40.4413	55.5503	68.0338	47.7928	68.8807	34.8537	60.025	56.438	68.059	35.9189	54.9184	45.9949	74.7674	63.7978	66.2693	56.2097	55.8249	38.4368	88.3594	49.4471	37.8153	58.6656	85.9587	26.9035	40.2407	50.2562	57.4582	14.2834	29.4674	5.82738	5.77931	4.39141	2.91471	11.1368	13.341
ENSG00000176438	Leukemia cancer specific m6A-reg-exp gene	1.11405	0.415175	0.459475	0.594499	0.494529	1.31668	0.677969	2.12322	1.97866	3.73601	1.17552	4.89224	5.58817	12.001	6.22541	2.48395	5.83141	6.22076	10.959	5.84877	6.09328	8.2503	3.65247	13.5925	11.7619	17.0825	19.0785	15.8842	9.66094	16.218	1.98846	4.00593	7.44307	13.4263	4.33826	13.952	14.8916	16.1023	39.1883	38.4333	0.584888	2.30454	1.85066	0.49085	0.327261	0.871181	0.730368	0.978332
ENSG00000080824	Leukemia cancer specific m6A-reg-exp gene	282.116	391.82	354.134	419.491	197.607	253.06	286.614	368.651	375.255	240.12	540.879	266.184	262.662	99.6253	305.04	510.93	291.138	718.982	253.707	390.11	139.768	178.92	111.545	95.692	59.9796	180.145	98.4749	365.166	124.767	257.356	244.92	357.629	346.137	290.566	229.343	337.283	418.272	319.852	320.644	298.485	396.65	439.495	248.322	187.126	162.766	209.611	215.554	385.524
ENSG00000142208	Leukemia cancer specific m6A-reg-exp gene	54.7335	22.5579	30.6771	35.8023	18.9075	38.0098	32.6104	37.7124	30.218	53.3007	44.5621	66.7022	58.0947	53.0241	59.6813	50.8437	44.9029	53.3936	42.6075	47.3697	43.4414	44.4687	29.1392	50.8567	45.8994	53.1631	46.4941	56.2825	95.4555	50.6659	66.4308	43.8086	25.2019	30.5288	39.1962	28.0875	47.8184	54.8749	59.5133	59.8028	18.0571	45.5933	26.8089	16.538	12.6637	12.3784	21.6673	38.2169
ENSG00000185024	Leukemia cancer specific m6A-reg-exp gene	19.1452	11.4453	10.5166	1.35067	9.76181	16.0166	11.5926	16.1018	0	24.7083	13.3053	15.4471	11.0375	15.864	17.6274	18.0126	22.151	18.1212	12.8087	18.3476	15.2075	17.7668	11.5344	19.545	17.1029	23.3426	15.8498	20.3883	16.4214	12.8315	19.5079	19.3686	13.9043	26.6584	15.3299	17.5833	11.7596	12.9533	39.9252	43.5152	5.70958	18.4356	10.602	3.4081	1.19479	1.95206	3.97177	4.95872
ENSG00000185115	Leukemia cancer specific m6A-reg-exp gene	2.98589	1.74355	1.58606	3.41301	1.99942	5.47147	3.46792	5.43828	5.28637	12.5012	2.44794	2.08264	1.83523	2.14353	1.30482	1.16912	1.92829	3.64067	2.22611	1.90373	1.17721	2.21457	1.9723	2.02388	2.15599	3.77742	2.25716	2.17883	2.58396	3.14603	3.14712	4.75968	7.05889	3.26109	4.25155	3.54832	2.32336	1.92501	6.8353	6.40283	2.5438	4.11333	1.94593	2.8017	2.34273	1.14831	2.88089	1.05049
ENSG00000198146	Leukemia cancer specific m6A-reg-exp gene	3.70999	3.52719	2.7687	10.0453	2.09322	6.05039	7.75064	14.0031	0	7.54408	47.039	28.2905	18.9289	9.85152	14.5218	37.5555	43.1253	38.0622	27.161	21.3947	17.3518	21.9171	12.0336	12.8455	12.1792	21.5016	16.6931	22.1375	18.5474	22.3961	31.1447	199.622	173.732	25.0953	233.372	56.6876	16.1775	19.9855	11.3318	12.4729	10.9349	12.1737	3.18977	16.1041	2.86756	2.74783	3.15828	2.24355
ENSG00000137841	Leukemia cancer specific m6A-reg-exp gene	11.7154	0.724807	22.4189	0	8.38321	5.43969	10.4306	7.19234	0	5.16336	6.70755	8.73647	14.2407	18.6949	10.8223	9.28034	15.822	24.5813	25.3372	9.97267	17.4785	14.3792	9.67744	14.633	18.2226	27.8318	18.9965	19.0038	14.6985	11.8907	9.7695	5.06345	2.18923	14.5776	6.26376	5.2319	80.5176	92.107	205.715	184.502	4.1204	36.9099	0.199393	3.49853	2.57533	3.66874	10.6146	5.28079
ENSG00000128891	Leukemia cancer specific m6A-reg-exp gene	8.68468	1.79608	11.3648	0	4.11509	14.7543	9.06882	13.3714	0	17.2733	22.5329	20.5521	19.2363	12.5408	21.4995	17.6934	24.8815	22.2058	24.8847	22.3127	26.191	31.3668	27.6355	31.5032	24.6578	42.7457	33.2326	22.3121	15.1278	31.8432	5.39785	24.8808	15.2523	13.4089	17.4767	10.2216	28.9072	40.0073	13.5668	14.0074	3.3031	3.19163	1.1244	1.8338	1.00626	1.5313	2.77978	3.18819
ENSG00000104129	Leukemia cancer specific m6A-reg-exp gene	32.7529	8.39588	12.5704	0	9.22838	13.9127	9.38357	21.7404	0	19.708	12.6104	10.7014	5.48383	13.6073	13.3233	15.8511	14.2253	14.2708	14.0146	11.6174	22.252	15.5872	9.68357	19.2655	11.6466	20.9455	21.0829	14.8967	13.2688	13.7756	11.925	9.58434	8.74921	11.3926	11.2915	8.44453	16.1789	14.5932	21.6946	30.6838	9.04755	15.9538	6.37289	12.6949	10.8896	5.88697	5.69701	10.5501
ENSG00000128881	Leukemia cancer specific m6A-reg-exp gene	4.53092	1.477	3.1447	3.71964	1.21668	7.07204	3.04547	11.8443	0	6.18186	8.83021	5.2651	7.55782	7.92312	5.09591	5.99585	7.54305	9.79472	8.05504	8.00957	7.02672	9.12242	6.89648	10.0184	13.6287	19.6999	12.1647	12.0185	14.626	17.5462	4.45393	27.1619	18.2284	7.93046	19.8192	15.1469	6.95472	14.5456	15.5636	13.9837	1.22657	3.20555	1.03958	2.31356	1.14321	0.991653	1.77381	1.15974
ENSG00000067369	Leukemia cancer specific m6A-reg-exp gene	81.4959	23.6826	30.8383	10.8182	9.21715	55.4081	31.6444	68.6893	5.00468	46.2604	71.2102	30.5703	31.3328	38.5216	33.8022	52.1181	38.1754	43.9525	33.8863	38.2718	19.908	33.4382	20.6192	36.6515	38.1892	52.331	42.0955	49.8885	42.0687	50.2197	22.8984	69.2424	81.625	18.9414	52.4642	20.3776	40.1438	49.5183	16.6752	21.1563	6.35705	24.1748	2.00628	15.5124	2.21763	0.555546	7.25888	4.81448
ENSG00000138593	Leukemia cancer specific m6A-reg-exp gene	22.2393	17.7317	22.4501	8.1446	9.15213	29.3178	21.6292	45.8946	0	14.8458	30.8014	43.2119	34.6249	23.3725	15.7283	42.8963	43.2011	32.4635	28.7668	36.6688	39.4044	50.6557	23.2635	25.7188	26.9646	73.3834	56.2131	70.1242	35.1703	63.8424	9.63305	77.9596	67.9287	15.3932	64.3541	41.2955	16.9626	19.8374	32.5131	41.7333	17.6464	23.4392	18.5928	23.2518	24.5868	17.4012	20.2672	15.8477
ENSG00000166200	Leukemia cancer specific m6A-reg-exp gene	12.1606	27.895	2.47612	6.04292	2.56776	29.9153	28.9849	38.3322	0.013262	16.0759	35.5424	24.7332	24.3588	12.2682	15.3602	29.4892	39.9269	24.7947	19.3507	27.182	22.2274	26.9687	10.042	14.6837	12.9402	26.907	25.3235	30.7051	16.9304	37.2735	20.4455	51.0599	73.0226	20.1853	52.8656	40.9109	48.3363	63.2728	20.4638	35.7521	48.0655	14.98	6.76088	25.9353	6.27813	2.25834	14.5823	5.35151
ENSG00000104064	Leukemia cancer specific m6A-reg-exp gene	6.02102	1.69392	1.65043	2.79955	1.04871	9.30037	4.43455	9.07576	0	3.09229	18.8138	18.492	15.016	10.0189	13.1132	18.1873	14.0897	19.7993	18.6087	16.9981	11.7316	16.3868	9.6795	11.3201	6.14074	14.5413	9.79204	16.3437	12.0245	17.1419	7.43127	27.7809	18.0508	12.7303	29.3149	13.7623	18.8053	19.7195	9.90938	14.3596	4.39449	14.7349	1.90152	3.90458	0.175389	2.05894	3.70463	2.34828
ENSG00000225973	Leukemia cancer specific m6A-reg-exp gene	6.53754	1.40167	4.27552	7.80272	3.64793	5.16296	4.10162	5.40926	0	12.2505	4.0316	1.81046	2.13569	2.47829	1.75388	2.91928	1.94745	3.83818	2.21178	3.41749	6.5568	3.53137	1.07237	2.53041	3.99396	4.87564	2.72045	3.71808	3.3765	2.11935	0.633829	6.03301	5.50548	2.69496	7.42021	6.29739	18.597	14.7381	12.2301	16.8431	6.33156	10.3216	3.24122	8.3744	4.05357	2.78419	7.70989	3.8273
ENSG00000137871	Leukemia cancer specific m6A-reg-exp gene	19.906	12.9072	8.66751	11.4623	4.24709	36.1181	17.8083	48.3523	0	14.8915	24.3714	23.058	20.7424	14.6796	19.5359	31.3697	29.2159	27.2936	28.2836	37.3233	31.499	34.3633	18.5566	26.0719	24.7452	46.1155	28.8392	52.5567	28.9542	32.6279	15.9792	85.0562	61.3214	22.237	69.7111	50.9869	25.6954	27.7184	17.6543	18.362	15.5244	28.5422	8.63321	19.9351	14.3517	5.63138	22.3667	11.6329
ENSG00000137776	Leukemia cancer specific m6A-reg-exp gene	77.0638	43.0144	39.402	18.1526	27.9727	72.4488	46.5626	69.4682	7.02959	40.7739	101.561	103.821	55.1179	55.2013	56.129	107.262	70.5932	113.7	74.0857	82.7283	105.304	92.1552	42.8528	85.0849	52.5659	132.51	79.0307	122.812	63.3525	80.004	45.9841	180.686	257.912	51.3985	126.113	106.942	69.9098	70.7136	111.042	139.854	48.2241	68.2819	23.1739	44.2298	55.6836	65.1596	76.8263	35.0177
ENSG00000128915	Leukemia cancer specific m6A-reg-exp gene	24.3793	5.10574	9.23981	1.67408	1.36767	16.8821	11.3925	24.2902	0	11.8843	35.9446	19.2768	25.4618	13.5945	20.0648	40.4349	20.6632	34.061	21.4371	30.6394	17.837	26.1261	14.669	20.0444	19.0897	38.6906	26.1234	30.2498	21.508	23.6011	13.0727	61.2014	44.229	15.3838	38.8231	29.2199	20.2454	24.5299	14.1606	16.6867	7.10628	20.6317	6.55732	18.2837	1.59667	3.68824	4.65068	3.34653
ENSG00000180304	Leukemia cancer specific m6A-reg-exp gene	38.0918	18.5121	43.4307	14.0714	12.6425	37.3969	43.7772	47.8224	5.05956	50.9993	22.6185	13.5316	25.5642	20.8943	12.6976	21.4849	23.9804	21.8194	17.3922	17.2315	24.4962	23.8467	12.6375	18.2761	33.4262	40.2004	34.4455	31.4896	47.7458	41.0718	25.4749	31.473	40.1195	42.6183	24.2231	59.2403	26.695	21.6182	24.5396	37.7288	23.3805	28.9428	25.7102	34.8024	5.37389	23.5621	7.81433	15.3362
ENSG00000174485	Leukemia cancer specific m6A-reg-exp gene	17.8659	3.49857	7.17332	6.16223	5.78702	32.6414	12.5978	34.2169	4.04646	16.0879	21.1893	33.7425	22.7489	18.7321	17.3029	27.4438	23.096	27.1216	24.1309	27.0664	22.6972	31.7015	18.9844	23.1802	21.1197	51.8864	33.5098	43.1749	29.1526	42.6484	27.1974	39.9675	32.4652	34.4159	25.3254	44.3172	35.8191	44.8567	36.9601	48.815	11.3571	30.9908	3.84983	36.6684	11.1658	9.00522	10.9418	7.91702
ENSG00000066933	Leukemia cancer specific m6A-reg-exp gene	15.2708	12.2564	12.837	13.6745	2.98632	39.0287	11.6615	40.1564	1.18823	19.99	47.8571	37.8532	19.8118	36.9838	28.6199	45.7027	29.9532	31.0676	25.0772	34.6454	34.6517	42.048	22.1537	43.1492	36.8992	54.4091	53.0046	68.417	66.6542	57.6077	37.3392	66.0125	51.7907	31.3174	47.8911	37.543	6.90287	10.1866	23.3973	27.2633	1.24161	1.4239	3.47661	1.01467	3.00189	1.57933	4.80832	2.19479
ENSG00000169375	Leukemia cancer specific m6A-reg-exp gene	35.9492	15.6741	23.8296	26.7116	6.44809	32.4233	34.0149	51.1276	0	33.2411	59.3285	64.2799	38.1348	43.3838	44.9536	72.1733	51.1305	58.6827	43.6369	49.9968	58.719	54.5617	32.2599	53.9876	60.3418	82.4797	62.8261	65.4432	51.3739	60.3923	25.8574	50.1377	41.2001	34.0312	48.1509	33.7865	32.0753	36.8605	60.8586	75.2298	12.0019	28.7677	11.3968	15.252	1.36794	7.54369	19.5145	4.56742
[truncated: 611 more rows]
[truncated: 37 more columns]
