# Supplementary material for: Pan-cancer Analysis Reveals m6A Variation and Cell-specific Regulatory Network in Different Cancer Types
Source: Genomics Proteomics Bioinformatics. 2024 Jul 5;22(4):qzae052. doi: 10.1093/gpbjnl/qzae052 (PMC11514823; doi:10.1093/gpbjnl/qzae052)
Supplement: qzae052_Supplementary_Data [file qzae052_supplementary_data.zip › Supplement Table 1.xlsx]

## Sheet: Supplement table 1
Table S1 Data collection of 9 types of cancer and normal tissues m6A-seq
Note: m6A, N6-methyladenosine; m6A-seq, m6A sequencing; PBMC, peripheral blood mononuclear cell; IP, immunoprecipitation.
BioProject	Type	Tissue	Replication	Inpupt	IP	Instrument	Layout	Length	Website
PRJNA659478	Glioma	Ameloblastoma	1	SRR12518107	SRR12518106	Illumina	Paired	150	https://www.ncbi.nlm.nih.gov/Traces/study/?acc=PRJNA659478&o=acc_s%3Aa
	Glioma	Ameloblastoma	2	SRR12518109	SRR12518108	Illumina	Paired	150	https://www.ncbi.nlm.nih.gov/Traces/study/?acc=PRJNA659478&o=acc_s%3Aa
	Glioma	Ameloblastoma	3	SRR12518111	SRR12518110	Illumina	Paired	150	https://www.ncbi.nlm.nih.gov/Traces/study/?acc=PRJNA659478&o=acc_s%3Aa
PRJNA481680	Lung cancer	Lung	1	SRR7535600	SRR7535601	Illumina	Single	75	https://www.ncbi.nlm.nih.gov/geo/query/acc.cgi?acc=GSM3290732
	Lung cancer	Lung	2	SRR7535600	SRR7535602	Illumina	Single	75	https://www.ncbi.nlm.nih.gov/geo/query/acc.cgi?acc=GSM3290732
	Lung cancer	Lung	3	SRR7535603	SRR7535604	Illumina	Single	75	https://www.ncbi.nlm.nih.gov/geo/query/acc.cgi?acc=GSM3290732
	Lung cancer	Lung	4	SRR7535603	SRR7535605	Illumina	Single	75	https://www.ncbi.nlm.nih.gov/geo/query/acc.cgi?acc=GSM3290732
	Lung cancer	Lung	5	SRR7535606	SRR7535607	Illumina	Single	75	https://www.ncbi.nlm.nih.gov/geo/query/acc.cgi?acc=GSM3290732
	Lung cancer	Lung	6	SRR7535606	SRR7535608	Illumina	Single	75	https://www.ncbi.nlm.nih.gov/geo/query/acc.cgi?acc=GSM3290732
	Lung cancer	Lung	7	SRR7535609	SRR7535610	Illumina	Single	75	https://www.ncbi.nlm.nih.gov/geo/query/acc.cgi?acc=GSM3290732
	Lung cancer	Lung	8	SRR7535609	SRR7535611	Illumina	Single	75	https://www.ncbi.nlm.nih.gov/geo/query/acc.cgi?acc=GSM3290732
PRJNA494729	Liver cancer	Hepatocellular carcinoma	1	SRR7965964	SRR7965965	Illumina	Single	50	https://www.ncbi.nlm.nih.gov/Traces/study/?acc=PRJNA494729&o=acc_s%3Aa
	Liver cancer	Hepatocellular carcinoma	2	SRR7965968	SRR7965969	Illumina	Single	50	https://www.ncbi.nlm.nih.gov/Traces/study/?acc=PRJNA494729&o=acc_s%3Aa
	Liver cancer	Hepatocellular carcinoma	3	SRR7965972	SRR7965973	Illumina	Single	50	https://www.ncbi.nlm.nih.gov/Traces/study/?acc=PRJNA494729&o=acc_s%3Aa
	Liver cancer	Hepatocellular carcinoma	4	SRR7965976	SRR7965977	Illumina	Single	50	https://www.ncbi.nlm.nih.gov/Traces/study/?acc=PRJNA494729&o=acc_s%3Aa
	Liver cancer	Hepatocellular carcinoma	5	SRR7965980	SRR7965981	Illumina	Single	50	https://www.ncbi.nlm.nih.gov/Traces/study/?acc=PRJNA494729&o=acc_s%3Aa
	Liver cancer	Hepatocellular carcinoma	6	SRR7965984	SRR7965985	Illumina	Single	50	https://www.ncbi.nlm.nih.gov/Traces/study/?acc=PRJNA494729&o=acc_s%3Aa
	Liver cancer	Hepatocellular carcinoma	7	SRR7965988	SRR7965989	Illumina	Single	50	https://www.ncbi.nlm.nih.gov/Traces/study/?acc=PRJNA494729&o=acc_s%3Aa
	Liver cancer	Hepatocellular carcinoma	8	SRR7965992	SRR7965993	Illumina	Single	50	https://www.ncbi.nlm.nih.gov/Traces/study/?acc=PRJNA494729&o=acc_s%3Aa
PRJNA362818	Endometrial cancer	Endometria	1	SRR5194777	SRR5194778	Illumina	Single	50	https://www.ncbi.nlm.nih.gov/Traces/study/?acc=SRP097578&o=acc_s%3Aa
	Endometrial cancer	Endometria	2	SRR5194781	SRR5194782	Illumina	Single	50	https://www.ncbi.nlm.nih.gov/Traces/study/?acc=SRP097578&o=acc_s%3Aa
	Endometrial cancer	Endometria	3	SRR5194785	SRR5194786	Illumina	Single	50	https://www.ncbi.nlm.nih.gov/Traces/study/?acc=SRP097578&o=acc_s%3Aa
	Endometrial cancer	Endometria	4	SRR5194789	SRR5194790	Illumina	Single	50	https://www.ncbi.nlm.nih.gov/Traces/study/?acc=SRP097578&o=acc_s%3Aa
	Endometrial cancer	Endometria	5	SRR5194791	SRR5194792	Illumina	Single	50	https://www.ncbi.nlm.nih.gov/Traces/study/?acc=SRP097578&o=acc_s%3Aa
	Endometrial cancer	Endometria	6	SRR5194795	SRR5194796	Illumina	Single	50	https://www.ncbi.nlm.nih.gov/Traces/study/?acc=SRP097578&o=acc_s%3Aa
PRJNA488293	Ovarian cancer	Omentum	1	SRR7763558	SRR7763571	Illumina	Paired	37	https://www.ncbi.nlm.nih.gov/Traces/study/?acc=PRJNA488293&o=acc_s%3Aa
	Ovarian cancer	Omentum	2	SRR7763559	SRR7763572	Illumina	Paired	37	https://www.ncbi.nlm.nih.gov/Traces/study/?acc=PRJNA488293&o=acc_s%3Aa
	Ovarian cancer	Omentum	3	SRR7763560	SRR7763573	Illumina	Paired	37	https://www.ncbi.nlm.nih.gov/Traces/study/?acc=PRJNA488293&o=acc_s%3Aa
	Ovarian cancer	Omentum	4	SRR7763561	SRR7763574	Illumina	Paired	37	https://www.ncbi.nlm.nih.gov/Traces/study/?acc=PRJNA488293&o=acc_s%3Aa
	Ovarian cancer	Omentum	5	SRR7763562	SRR7763575	Illumina	Paired	37	https://www.ncbi.nlm.nih.gov/Traces/study/?acc=PRJNA488293&o=acc_s%3Aa
	Ovarian cancer	Omentum	6	SRR7763563	SRR7763576	Illumina	Paired	37	https://www.ncbi.nlm.nih.gov/Traces/study/?acc=PRJNA488293&o=acc_s%3Aa
PRJNA307239	Leukemia	Peripheral blood	1	SRR3066066	SRR3066067	Illumina	Single	51	https://www.ncbi.nlm.nih.gov/Traces/study/?acc=PRJNA307239&o=acc_s%3Aa
	Leukemia	Peripheral blood	2	SRR3066068	SRR3066069	Illumina	Single	51	https://www.ncbi.nlm.nih.gov/Traces/study/?acc=PRJNA307239&o=acc_s%3Aa
PRJNA742008	Colon cancer	Colon cancer tissue	1	SRR14930904	SRR14930924	Illumina	Paired	135	https://www.ncbi.nlm.nih.gov/geo/query/acc.cgi?acc=GSE179042
	Colon cancer	Colon cancer tissue	2	SRR14930905	SRR14930925	Illumina	Paired	135	https://www.ncbi.nlm.nih.gov/geo/query/acc.cgi?acc=GSE179042
	Colon cancer	Colon cancer tissue	3	SRR14930906	SRR14930926	Illumina	Paired	135	https://www.ncbi.nlm.nih.gov/geo/query/acc.cgi?acc=GSE179042
	Colon cancer	Colon cancer tissue	4	SRR14930907	SRR14930927	Illumina	Paired	135	https://www.ncbi.nlm.nih.gov/geo/query/acc.cgi?acc=GSE179042
	Colon cancer	Colon cancer tissue	5	SRR14930908	SRR14930928	Illumina	Paired	135	https://www.ncbi.nlm.nih.gov/geo/query/acc.cgi?acc=GSE179042
	Colon cancer	Colon cancer tissue	6	SRR14930909	SRR14930929	Illumina	Paired	135	https://www.ncbi.nlm.nih.gov/geo/query/acc.cgi?acc=GSE179042
	Colon cancer	Colon cancer tissue	7	SRR14930910	SRR14930930	Illumina	Paired	135	https://www.ncbi.nlm.nih.gov/geo/query/acc.cgi?acc=GSE179042
	Colon cancer	Colon cancer tissue	8	SRR14930911	SRR14930931	Illumina	Paired	135	https://www.ncbi.nlm.nih.gov/geo/query/acc.cgi?acc=GSE179042
	Colon cancer	Colon cancer tissue	9	SRR14930912	SRR14930932	Illumina	Paired	135	https://www.ncbi.nlm.nih.gov/geo/query/acc.cgi?acc=GSE179042
	Colon cancer	Colon cancer tissue	10	SRR14930913	SRR14930933	Illumina	Paired	135	https://www.ncbi.nlm.nih.gov/geo/query/acc.cgi?acc=GSE179042
PRJNA679771	Salivary gland	Invasive malignant pleomorphic adenoma tissue	1	SRR13091695	SRR13091696	Illumina	Paired	122	https://www.ncbi.nlm.nih.gov/geo/query/acc.cgi?acc=GSE161879
	Salivary gland	Invasive malignant pleomorphic adenoma tissue	2	SRR13091699	SRR13091700	Illumina	Paired	122	https://www.ncbi.nlm.nih.gov/geo/query/acc.cgi?acc=GSE161879
	Salivary gland	Invasive malignant pleomorphic adenoma tissue	3	SRR13091703	SRR13091704	Illumina	Paired	122	https://www.ncbi.nlm.nih.gov/geo/query/acc.cgi?acc=GSE161879
	Salivary gland	Invasive malignant pleomorphic adenoma tissue	4	SRR13091707	SRR13091708	Illumina	Paired	122	https://www.ncbi.nlm.nih.gov/geo/query/acc.cgi?acc=GSE161879
	Salivary gland	Invasive malignant pleomorphic adenoma tissue	5	SRR13091711	SRR13091712	Illumina	Paired	122	https://www.ncbi.nlm.nih.gov/geo/query/acc.cgi?acc=GSE161879
PRJCA021986	Stomach cancer	Stomach	1	HRR1474776	HRR1474777	Illumina	Paired	142	https://ngdc.cncb.ac.cn/gsa-human/browse/HRA006237
	Stomach cancer	Stomach	2	HRR1474778	HRR1474779	Illumina	Paired	142	https://ngdc.cncb.ac.cn/gsa-human/browse/HRA006237
PRJNA659478	Glioma_normal	Ameloblastoma	1	SRR12518113	SRR12518112	Illumina	Paired	150	https://www.ncbi.nlm.nih.gov/Traces/study/?acc=PRJNA659478&o=acc_s%3Aa
	Glioma_normal	Ameloblastoma	2	SRR12518115	SRR12518114	Illumina	Paired	150	https://www.ncbi.nlm.nih.gov/Traces/study/?acc=PRJNA659478&o=acc_s%3Aa
	Glioma_normal	Ameloblastoma	3	SRR12518117	SRR12518116	Illumina	Paired	150	https://www.ncbi.nlm.nih.gov/Traces/study/?acc=PRJNA659478&o=acc_s%3Aa
PRJNA488293	Ovarian normal	Omentum	1	SRR7763564	SRR7763577	Illumina	Paired	37	https://www.ncbi.nlm.nih.gov/Traces/study/?acc=PRJNA488293&o=acc_s%3Aa
	Ovarian normal	Omentum	2	SRR7763565	SRR7763578	Illumina	Paired	37	https://www.ncbi.nlm.nih.gov/Traces/study/?acc=PRJNA488293&o=acc_s%3Aa
	Ovarian normal	Omentum	3	SRR7763566	SRR7763579	Illumina	Paired	37	https://www.ncbi.nlm.nih.gov/Traces/study/?acc=PRJNA488293&o=acc_s%3Aa
	Ovarian normal	Omentum	4	SRR7763567	SRR7763580	Illumina	Paired	37	https://www.ncbi.nlm.nih.gov/Traces/study/?acc=PRJNA488293&o=acc_s%3Aa
	Ovarian normal	Omentum	5	SRR7763568	SRR7763581	Illumina	Paired	37	https://www.ncbi.nlm.nih.gov/Traces/study/?acc=PRJNA488293&o=acc_s%3Aa
	Ovarian normal	Omentum	6	SRR7763569	SRR7763582	Illumina	Paired	37	https://www.ncbi.nlm.nih.gov/Traces/study/?acc=PRJNA488293&o=acc_s%3Aa
	Ovarian normal	Omentum	7	SRR7763570	SRR7763583	Illumina	Paired	37	https://www.ncbi.nlm.nih.gov/Traces/study/?acc=PRJNA488293&o=acc_s%3Aa
PRJNA679771	Salivary gland normal	Normal salivary gland	1	SRR13091693	SRR13091694	Illumina	Paired	122	https://www.ncbi.nlm.nih.gov/geo/query/acc.cgi?acc=GSE161879
	Salivary gland normal	Normal salivary gland	2	SRR13091697	SRR13091698	Illumina	Paired	122	https://www.ncbi.nlm.nih.gov/geo/query/acc.cgi?acc=GSE161879
	Salivary gland normal	Normal salivary gland	3	SRR13091701	SRR13091702	Illumina	Paired	122	https://www.ncbi.nlm.nih.gov/geo/query/acc.cgi?acc=GSE161879
	Salivary gland normal	Normal salivary gland	4	SRR13091705	SRR13091706	Illumina	Paired	122	https://www.ncbi.nlm.nih.gov/geo/query/acc.cgi?acc=GSE161879
	Salivary gland normal	Normal salivary gland	5	SRR13091709	SRR13091710	Illumina	Paired	122	https://www.ncbi.nlm.nih.gov/geo/query/acc.cgi?acc=GSE161879
PRJCA001180	Lung normal	Lung	1	CRR073021	CRR073020	Illumina	Paired	51	https://ngdc.cncb.ac.cn/gsa/browse/CRA001315
	Lung normal	Lung	2	CRR073019	CRR073018	Illumina	Paired	51	https://ngdc.cncb.ac.cn/gsa/browse/CRA001315
	Lung normal	Lung	3	CRR055534	CRR055533	Illumina	Paired	51	https://ngdc.cncb.ac.cn/gsa/browse/CRA001315
	Lung normal	Lung	4	CRR042297	CRR042296	Illumina	Paired	51	https://ngdc.cncb.ac.cn/gsa/browse/CRA001315
PRJNA494729	Liver normal	Hepatocellular carcinoma	1	SRR7965966	SRR7965967	Illumina	Single	50	https://www.ncbi.nlm.nih.gov/Traces/study/?acc=PRJNA494729&o=acc_s%3Aa
	Liver normal	Hepatocellular carcinoma	2	SRR7965970	SRR7965971	Illumina	Single	50	https://www.ncbi.nlm.nih.gov/Traces/study/?acc=PRJNA494729&o=acc_s%3Aa
	Liver normal	Hepatocellular carcinoma	3	SRR7965974	SRR7965975	Illumina	Single	50	https://www.ncbi.nlm.nih.gov/Traces/study/?acc=PRJNA494729&o=acc_s%3Aa
	Liver normal	Hepatocellular carcinoma	4	SRR7965978	SRR7965979	Illumina	Single	50	https://www.ncbi.nlm.nih.gov/Traces/study/?acc=PRJNA494729&o=acc_s%3Aa
	Liver normal	Hepatocellular carcinoma	5	SRR7965982	SRR7965983	Illumina	Single	50	https://www.ncbi.nlm.nih.gov/Traces/study/?acc=PRJNA494729&o=acc_s%3Aa
	Liver normal	Hepatocellular carcinoma	6	SRR7965986	SRR7965987	Illumina	Single	50	https://www.ncbi.nlm.nih.gov/Traces/study/?acc=PRJNA494729&o=acc_s%3Aa
	Liver normal	Hepatocellular carcinoma	7	SRR7965990	SRR7965991	Illumina	Single	50	https://www.ncbi.nlm.nih.gov/Traces/study/?acc=PRJNA494729&o=acc_s%3Aa
	Liver normal	Hepatocellular carcinoma	8	SRR7965994	SRR7965995	Illumina	Single	50	https://www.ncbi.nlm.nih.gov/Traces/study/?acc=PRJNA494729&o=acc_s%3Aa
PRJNA742008	Para-carcinoma	Para-carcinoma tissue	1	SRR14930914	SRR14930934	Illumina	Paired	135	https://www.ncbi.nlm.nih.gov/geo/query/acc.cgi?acc=GSE179042
	Para-carcinoma	Para-carcinoma tissue	2	SRR14930915	SRR14930935	Illumina	Paired	135	https://www.ncbi.nlm.nih.gov/geo/query/acc.cgi?acc=GSE179042
	Para-carcinoma	Para-carcinoma tissue	3	SRR14930916	SRR14930936	Illumina	Paired	135	https://www.ncbi.nlm.nih.gov/geo/query/acc.cgi?acc=GSE179042
	Para-carcinoma	Para-carcinoma tissue	4	SRR14930917	SRR14930937	Illumina	Paired	135	https://www.ncbi.nlm.nih.gov/geo/query/acc.cgi?acc=GSE179042
	Para-carcinoma	Para-carcinoma tissue	5	SRR14930918	SRR14930938	Illumina	Paired	135	https://www.ncbi.nlm.nih.gov/geo/query/acc.cgi?acc=GSE179042
	Para-carcinoma	Para-carcinoma tissue	6	SRR14930919	SRR14930939	Illumina	Paired	135	https://www.ncbi.nlm.nih.gov/geo/query/acc.cgi?acc=GSE179042
	Para-carcinoma	Para-carcinoma tissue	7	SRR14930920	SRR14930940	Illumina	Paired	135	https://www.ncbi.nlm.nih.gov/geo/query/acc.cgi?acc=GSE179042
	Para-carcinoma	Para-carcinoma tissue	8	SRR14930921	SRR14930941	Illumina	Paired	135	https://www.ncbi.nlm.nih.gov/geo/query/acc.cgi?acc=GSE179042
	Para-carcinoma	Para-carcinoma tissue	9	SRR14930922	SRR14930942	Illumina	Paired	135	https://www.ncbi.nlm.nih.gov/geo/query/acc.cgi?acc=GSE179042
	Para-carcinoma	Para-carcinoma tissue	10	SRR14930923	SRR14930943	Illumina	Paired	135	https://www.ncbi.nlm.nih.gov/geo/query/acc.cgi?acc=GSE179042
PRJNA362818	Endometrial normal	Endometria	1	SRR5194775	SRR5194776	Illumina	Single	50	https://www.ncbi.nlm.nih.gov/Traces/study/?acc=SRP097578&o=acc_s%3Aa
	Endometrial normal	Endometria	2	SRR5194779	SRR5194780	Illumina	Single	50	https://www.ncbi.nlm.nih.gov/Traces/study/?acc=SRP097578&o=acc_s%3Aa
	Endometrial normal	Endometria	3	SRR5194783	SRR5194784	Illumina	Single	50	https://www.ncbi.nlm.nih.gov/Traces/study/?acc=SRP097578&o=acc_s%3Aa
	Endometrial normal	Endometria	4	SRR5194787	SRR5194788	Illumina	Single	50	https://www.ncbi.nlm.nih.gov/Traces/study/?acc=SRP097578&o=acc_s%3Aa
	Endometrial normal	Endometria	5	SRR5194793	SRR5194794	Illumina	Single	50	https://www.ncbi.nlm.nih.gov/Traces/study/?acc=SRP097578&o=acc_s%3Aa
	Endometrial normal	Endometria	6	SRR5194797	SRR5194798	Illumina	Single	50	https://www.ncbi.nlm.nih.gov/Traces/study/?acc=SRP097578&o=acc_s%3Aa
PRJNA753626	Leukemia normal	PBMC	1	SRR15422536/SRR15422537	SRR15422544/SRR15422545	Illumina	Paired	125	https://www.ncbi.nlm.nih.gov/bioproject?LinkName=biosample_bioproject&from_uid=20702545
	Leukemia normal	PBMC	2	SRR15422542/SRR15422543	SRR15422540/SRR15422541	Illumina	Paired	125	https://www.ncbi.nlm.nih.gov/bioproject?LinkName=biosample_bioproject&from_uid=20702545
PRJCA021986	Stomach normal	Stomach	1	HRR1474780	HRR1474781	Illumina	Paired	142	https://ngdc.cncb.ac.cn/gsa-human/browse/HRA006237
	Stomach normal	Stomach	2	HRR1474782	HRR1474783	Illumina	Paired	142	https://ngdc.cncb.ac.cn/gsa-human/browse/HRA006237
Supplementary data
Note: Additional lung cancer data are used to illustrate the batch effect problem of the winscore algorithm in Figure S1A.
BioProject	Type	Tissue	Replication	Inpupt	IP	Instrument	Layout	Length	Website
PRJCA011829	Lung cancer	Lung	9	HRR752397	HRR752398	Illumina	Paired	150	https://ngdc.cncb.ac.cn/bioproject/browse/PRJCA011829
	Lung cancer	Lung	10	HRR752401	HRR752402	Illumina	Paired	150	https://ngdc.cncb.ac.cn/bioproject/browse/PRJCA011829
	Lung cancer	Lung	11	HRR752405	HRR752406	Illumina	Paired	150	https://ngdc.cncb.ac.cn/bioproject/browse/PRJCA011829
	Lung cancer	Lung	12	HRR752409	HRR752410	Illumina	Paired	150	https://ngdc.cncb.ac.cn/bioproject/browse/PRJCA011829
	Lung cancer	Lung	13	HRR752413	HRR752414	Illumina	Paired	150	https://ngdc.cncb.ac.cn/bioproject/browse/PRJCA011829
	Lung cancer	Lung	14	HRR752417	HRR752418	Illumina	Paired	150	https://ngdc.cncb.ac.cn/bioproject/browse/PRJCA011829
	Lung normal	Lung	5	HRR752395	HRR752396	Illumina	Paired	150	https://ngdc.cncb.ac.cn/bioproject/browse/PRJCA011829
	Lung normal	Lung	6	HRR752399	HRR752400	Illumina	Paired	150	https://ngdc.cncb.ac.cn/bioproject/browse/PRJCA011829
	Lung normal	Lung	7	HRR752403	HRR752404	Illumina	Paired	150	https://ngdc.cncb.ac.cn/bioproject/browse/PRJCA011829
	Lung normal	Lung	8	HRR752407	HRR752408	Illumina	Paired	150	https://ngdc.cncb.ac.cn/bioproject/browse/PRJCA011829
	Lung normal	Lung	9	HRR752411	HRR752412	Illumina	Paired	150	https://ngdc.cncb.ac.cn/bioproject/browse/PRJCA011829
	Lung normal	Lung	10	HRR752415	HRR752416	Illumina	Paired	150	https://ngdc.cncb.ac.cn/bioproject/browse/PRJCA011829
